# Supplementary material for: Comparative Geno-Plasticity Analysis of Mycoplasma bovis HB0801 (Chinese Isolate)
Source: PLoS One. 2012 May 31;7(5):e38239. doi: 10.1371/journal.pone.0038239 (PMC3365025; doi:10.1371/journal.pone.0038239)
Supplement: Table S1 — Gene content for the 17 Selected Mycoplasma genomes. (XLS) [file pone.0038239.s001.xls]

## Sheet: Sheet1
GROUP	TAXA	Annotated	Function	Mycoplasma capricolum ATCC 27343	Mycoplasma mycoides subsp. capri str. GM12	Mycoplasma mycoides subsp. mycoides SC str. PG1	Mycoplasma bovis HB0801	Mycoplasma agalactiae PG2	Mycoplasma agalactiae 5632	Mycoplasma synoviae 53	Mycoplasma arthritidis 158L3-1	Mycoplasma hominis ATCC 23114	Mycoplasma conjunctivae HRC/581	Mycoplasma hyopneumoniae 232	Mycoplasma hyopneumoniae J	Mycoplasma hyopneumoniae 7448	Mycoplasma mobile 163K	Mycoplasma pulmonis UAB CTIP	Mycoplasma pneumoniae M129	Mycoplasma gallisepticum str. R(low)
ORTHO_GROUP:226	17	17	chromosomal replication initiation protein	MCAP_0001	MMCAP1_0001,MMCAP1_0911	MSC_0001	Mbov_0001	MAG0010	MAGa0010	MS53_0001	MARTH_orf001	MHO_0040	MCJ_000010	mhp001	MHJ_0001	MHP7448_0001	MMOB0010	MYPU_0010	MPN_686	MGA_0622
ORTHO_GROUP:227	17	17	DNA polymerase III beta subunit	MCAP_0002	MMCAP1_0002	MSC_0002	Mbov_0002	MAG0020	MAGa0020	MS53_0002	MARTH_orf003	MHO_0050	MCJ_000020	mhp002	MHJ_0002	MHP7448_0002	MMOB0020	MYPU_0020	MPN_001	MGA_0618
ORTHO_GROUP:40	17	17	cysteinyl-tRNA synthetase	MCAP_0110	MMCAP1_0837	MSC_0959	Mbov_0043,Mbov_0766	MAG0400,MAG6800	MAGa0400,MAGa7760	MS53_0067,MS53_0357	MARTH_orf091,MARTH_orf132+MARTH_orf133	MHO_0610,MHO_4240	MCJ_001750,MCJ_003340	mhp661	MHJ_0641	MHP7448_0641	MMOB1480,MMOB4980	MYPU_1770	MPN_356	MGA_0533
ORTHO_GROUP:218	17	17	hypothetical protein mhp660	MCAP_0111	MMCAP1_0838	MSC_0960	Mbov_0044	MAG0410	MAGa0410	MS53_0358	MARTH_orf131	MHO_0620	MCJ_001760	mhp660	MHJ_0640	MHP7448_0640	MMOB1470	MYPU_1780	MPN_355	MGA_0532
ORTHO_GROUP:354	17	10	50S ribosomal protein L33	MCAP_0112	NoAnnotation	NoAnnotation	Mbov_0046	MAG0430	MAGa0430	NoAnnotation	MARTH_orf096	MHO_4010	NoAnnotation	NoAnnotation	NoAnnotation	MHP7448_0638	NoAnnotation	MYPU_1800	MPN_069	MGA_1355
ORTHO_GROUP:178	17	17	transcription antitermination protein NusG	MCAP_0114	MMCAP1_0840	MSC_0962	Mbov_0048	MAG0440	MAGa0450	MS53_0361	MARTH_orf093	MHO_3990	MCJ_001790	mhp657	MHJ_0637	MHP7448_0637	MMOB1450	MYPU_1820	MPN_067	MGA_0473
ORTHO_GROUP:239	17	17	uridylate kinase	MCAP_0374	MMCAP1_0537	MSC_0601	Mbov_0051	MAG0460	MAGa0470	MS53_0677	MARTH_orf053	MHO_4600	MCJ_006770	mhp552	MHJ_0536	MHP7448_0535	MMOB0540	MYPU_2200	MPN_632	MGA_0783
ORTHO_GROUP:270	17	17	ribosome recycling factor	MCAP_0375	MMCAP1_0536	MSC_0600	Mbov_0052	MAG0470	MAGa0480	MS53_0678	MARTH_orf052	MHO_4610	MCJ_006780	mhp551	MHJ_0535	MHP7448_0534	MMOB0550	MYPU_2190	MPN_636	MGA_0784
ORTHO_GROUP:175	17	17	dimethyladenosine transferase	MCAP_0004	MMCAP1_0004	MSC_0004	Mbov_0057	MAG0510	MAGa0540	MS53_0364	MARTH_orf007	MHO_0080	MCJ_000290	mhp673	MHJ_0652	MHP7448_0652	MMOB5640	MYPU_0150	MPN_679	MGA_0633
ORTHO_GROUP:90	17	17	hypothetical protein mhp674	MCAP_0768	MMCAP1_0829	MSC_0947	Mbov_0058	MAG0520	MAGa0550	MS53_0363	MARTH_orf006	MHO_0090	MCJ_000280	mhp674	MHJ_0653	MHP7448_0653	MMOB5630	MYPU_0140	MPN_009	MGA_0603
ORTHO_GROUP:328	17	17	tRNA modification GTPase TrmE	MCAP_0819	MMCAP1_0081	MSC_0085	Mbov_0059	MAG0530	MAGa0560	MS53_0362	MARTH_orf755	MHO_4560	MCJ_005990	mhp172	MHJ_0205	MHP7448_0209	MMOB5620	MYPU_0130	MPN_008	MGA_0604
ORTHO_GROUP:206	17	17	glyceraldehyde 3-phosphate dehydrogenase	MCAP_0632	MMCAP1_0607	MSC_0679	Mbov_0062	MAG0550	MAGa0580	MS53_0200,MS53_0270	MARTH_orf751	MHO_5150	MCJ_005380	mhp036	MHJ_0031	MHP7448_0035	MMOB1870	MYPU_0460	MPN_430	MGA_1186
ORTHO_GROUP:329	17	17	seryl-tRNA synthetase	MCAP_0839	MMCAP1_0061	MSC_0066	Mbov_0063	MAG0560	MAGa0590	MS53_0591	MARTH_orf851	MHO_4190	MCJ_003920	mhp128	MHJ_0243	MHP7448_0251	MMOB0920	MYPU_0340	MPN_005	MGA_0608
ORTHO_GROUP:346	17	17	50S ribosomal protein L34	MCAP_0870	MMCAP1_0910	MSC_1068	Mbov_0065	MAG7500	MAGa0610	MS53_0601	MARTH_orf883	MHO_0030	MCJ_007340	mhp699	MHJ_0676	MHP7448_0678	MMOB6320	MYPU_1540	MPN_682	MGA_1323d
ORTHO_GROUP:290	17	16	ribonuclease P protein component	MCAP_0869	MMCAP1_0909	MSC_1067	Mbov_0066	MAG0580	MAGa0620	MS53_0600	MARTH_orf882	MHO_0020	MCJ_007330	NoAnnotation	MHJ_0675	MHP7448_0677	MMOB6310	MYPU_1530	MPN_681	MGA_0630
ORTHO_GROUP:202	17	17	putative inner membrane protein translocase component YidC	MCAP_0868	MMCAP1_0908	MSC_1066	Mbov_0067	MAG0590	MAGa0630	MS53_0599	MARTH_orf881	MHO_0010	MCJ_007320	mhp697	MHJ_0674	MHP7448_0676	MMOB6300	MYPU_1520	MPN_680	MGA_0631
ORTHO_GROUP:101	17	17	DNA polymerase III PolC	MCAP_0339	MMCAP1_0303	MSC_0355	Mbov_0072	MAG0650	MAGa0680	MS53_0004	MARTH_orf732	MHO_4630	MCJ_007160	mhp549	MHJ_0533	MHP7448_0532	MMOB0570	MYPU_6750	MPN_034	MGA_0791
ORTHO_GROUP:165	17	17	phenylalanyl-tRNA synthetase alpha chain	MCAP_0383	MMCAP1_0529	MSC_0596	Mbov_0074	MAG0670	MAGa0720	MS53_0308	MARTH_orf176	MHO_1170	MCJ_005200	mhp106	MHJ_0265	MHP7448_0273	MMOB3170	MYPU_3480	MPN_105	MGA_1278
ORTHO_GROUP:242	17	17	uracil-DNA glycosylase	MCAP_0474	MMCAP1_0436	MSC_0496	Mbov_0075	MAG0680	MAGa0730	MS53_0307	MARTH_orf815	MHO_4330	MCJ_001880	mhp251	MHJ_0126	MHP7448_0130	MMOB0720	MYPU_6150	MPN_235	MGA_0415
ORTHO_GROUP:156	17	17	phenylalanyl-tRNA synthetase subunit beta	MCAP_0384	MMCAP1_0528	MSC_0595	Mbov_0076	MAG0690	MAGa0740	MS53_0306	MARTH_orf177	MHO_1180	MCJ_005190	mhp105	MHJ_0266	MHP7448_0274	MMOB5160	MYPU_3470	MPN_106	MGA_1281
ORTHO_GROUP:246	17	17	serine hydroxymethyltransferase	MCAP_0075	MMCAP1_0799	MSC_0894	Mbov_0077	MAG0700	MAGa0750	MS53_0305	MARTH_orf743	MHO_4650	MCJ_005830	mhp154	MHJ_0218	MHP7448_0224	MMOB4710	MYPU_3390	MPN_576	MGA_1146
ORTHO_GROUP:229	17	17	nitrogen fixation protein	MCAP_0469	MMCAP1_0441	MSC_0501	Mbov_0079	MAG0720	MAGa0770	MS53_0322	MARTH_orf184	MHO_1230	MCJ_002850	mhp217	MHJ_0160	MHP7448_0164	MMOB0790	MYPU_1720+MYPU_1730	MPN_487	MGA_1128
ORTHO_GROUP:333	17	17	hypothetical protein mhp216	MCAP_0468	MMCAP1_0442	MSC_0502	Mbov_0080	MAG0730	MAGa0780	MS53_0321	MARTH_orf185	MHO_1240	MCJ_002860	mhp216	MHJ_0161	MHP7448_0165	MMOB0780	MYPU_1740	MPN_488	MGA_1129
ORTHO_GROUP:104	17	17	DNA polymerase IV	MCAP_0423	MMCAP1_0489	MSC_0549	Mbov_0081	MAG0740	MAGa0790	MS53_0320	MARTH_orf186	MHO_1250	MCJ_006530	mhp047	MHJ_0041	MHP7448_0045	MMOB2750	MYPU_1880	MPN_537	MGA_0344
ORTHO_GROUP:125	17	17	putative nicotinate-nucleotide adenylyltransferase	MCAP_0529	MMCAP1_0380	MSC_0442	Mbov_0082	MAG0750	MAGa0800	MS53_0319	MARTH_orf187	MHO_1260	MCJ_000880	mhp474	MHJ_0473	MHP7448_0476	MMOB2760	MYPU_3350	MPN_336	MGA_0052
ORTHO_GROUP:262	17	17	50S ribosomal protein L11	MCAP_0065	MMCAP1_0810	MSC_0994	Mbov_0088	MAG0800	MAGa0860	MS53_0624	MARTH_orf144	MHO_0870	MCJ_002670	mhp459	MHJ_0457	MHP7448_0460	MMOB1400	MYPU_0090	MPN_219	MGA_0503
ORTHO_GROUP:313	17	17	50S ribosomal protein L1	MCAP_0066	MMCAP1_0809	MSC_0995	Mbov_0089	MAG0810	MAGa0870	MS53_0623	MARTH_orf143	MHO_0880	MCJ_002660	mhp458	MHJ_0456	MHP7448_0459	MMOB1390	MYPU_0100	MPN_220	MGA_0504
ORTHO_GROUP:224	17	17	ribosomal biogenesis GTPase	MCAP_0543	MMCAP1_0366	MSC_0429	Mbov_0096	MAG0870	MAGa0940	MS53_0664	MARTH_orf365	MHO_2200	MCJ_005710	mhp294	MHJ_0083	MHP7448_0087	MMOB1190	MYPU_3060	MPN_656	MGA_0433
ORTHO_GROUP:7	17	17	prolipoprotein diacylglyceryl transferase	MCAP_0780+MCAP_0778	MMCAP1_0818+MMCAP1_0820,MMCAP2_0818+MMCAP2_0820	MSC_0936+MSC_0939+MSC_0937	Mbov_0099	MAG0900	MAGa0970	MS53_0597	MARTH_orf511	MHO_3410	MCJ_005270	mhp282	MHJ_0094	MHP7448_0097	MMOB1830+MMOB1860	MYPU_7120	MPN_224	MGA_0597
ORTHO_GROUP:351	17	17	thioredoxin reductase	MCAP_0779	MMCAP1_0819	MSC_0938	Mbov_0100	MAG0910	MAGa0980	MS53_0596	MARTH_orf510	MHO_3400	MCJ_005260	mhp281	MHJ_0095	MHP7448_0098	MMOB1840	MYPU_7130	MPN_240	MGA_0124
ORTHO_GROUP:297	17	17	50S ribosomal protein L28	MCAP_0488	MMCAP1_0422	MSC_0483	Mbov_0108	MAG0970	MAGa1050	MS53_0066	MARTH_orf005	MHO_0070	MCJ_006970	mhp259	MHJ_0118	MHP7448_0122	MMOB4150	MYPU_6960	MPN_624	MGA_0253
ORTHO_GROUP:339	17	17	oligopeptide transport system permease protein	MCAP_0162	MMCAP1_0166	MSC_0181	Mbov_0113	MAG1020	MAGa1110	MS53_0347	MARTH_orf401	MHO_1530	MCJ_002390	mhp500	MHJ_0500	MHP7448_0503	MMOB4500	MYPU_2840	MPN_216	MGA_0221
ORTHO_GROUP:77	17	17	oligopeptide transport system permease protein	MCAP_0163	MMCAP1_0167	MSC_0182	Mbov_0114	MAG1030	MAGa1120	MS53_0346	MARTH_orf400	MHO_1540	MCJ_002400	mhp499	MHJ_0499	MHP7448_0502	MMOB4490	MYPU_2850	MPN_217	MGA_0220
ORTHO_GROUP:88	17	17	oligopeptide ABC transporter ATP-binding protein	MCAP_0164	MMCAP1_0168	MSC_0183	Mbov_0115	MAG1040	MAGa1130	MS53_0345	MARTH_orf399	MHO_1550	MCJ_002410	mhp498	MHJ_0498	MHP7448_0501	MMOB4480	MYPU_2860	MPN_218	MGA_0218
ORTHO_GROUP:322	17	17	ribose-5-phosphate isomerase B	MCAP_0074	MMCAP1_0800	MSC_0895	Mbov_0120	MAG1110	MAGa1180	MS53_0392	MARTH_orf654	MHO_3880	MCJ_004000	mhp594	MHJ_0578	MHP7448_0577	MMOB3700	MYPU_6120	MPN_595	MGA_0866
ORTHO_GROUP:123	17	14	ATP-dependent transport protein	NoAnnotation	NoAnnotation	NoAnnotation	Mbov_0121	MAG1120+MAG1130	MAGa1190	MS53_0391	MARTH_orf637	MHO_4410	MCJ_002800	mhp222	MHJ_0156	MHP7448_0160	MMOB3500+MMOB3490	MYPU_3760	MPN_571	MGA_0022
ORTHO_GROUP:211	17	17	hypothetical protein mhp224	MCAP_0508	MMCAP1_0402	MSC_0461	Mbov_0123	MAG1150	MAGa1210	MS53_0389	MARTH_orf636	MHO_4420	MCJ_002780	mhp224	MHJ_0154	MHP7448_0158	MMOB3480	MYPU_3780	MPN_569	MGA_0019
ORTHO_GROUP:349	17	17	GTP-binding protein Era	MCAP_0507	MMCAP1_0403	MSC_0462	Mbov_0125	MAG1170	MAGa1230	MS53_0387	MARTH_orf635	MHO_4430	MCJ_002760	mhp226	MHJ_0152	MHP7448_0156	MMOB3460	MYPU_3800	MPN_568	MGA_0018
ORTHO_GROUP:356	17	17	XAA-Pro aminopeptidase	MCAP_0341	MMCAP1_0305	MSC_0357	Mbov_0126	MAG1180	MAGa1240	MS53_0149	MARTH_orf338	MHO_2120	MCJ_004490	mhp680	MHJ_0659	MHP7448_0659	MMOB5500	MYPU_4880	MPN_470	MGA_0104
ORTHO_GROUP:212	17	17	prolyl-tRNA synthetase	MCAP_0318	MMCAP1_0282	MSC_0327	Mbov_0127	MAG1190	MAGa1250	MS53_0492	MARTH_orf031	MHO_4160	MCJ_000640	mhp397	MHJ_0381	MHP7448_0385	MMOB1440	MYPU_1830	MPN_402	MGA_1022
ORTHO_GROUP:131	17	17	spermidine/putrescine transport ATP-binding protein	MCAP_0202	MMCAP1_0197	MSC_0224	Mbov_0134	MAG1250	MAGa1310	MS53_0508	MARTH_orf631	MHO_4450	MCJ_005870	mhp559	MHJ_0544	MHP7448_0542	MMOB0480	MYPU_4250	MPN_055	MGA_0137+MGA_0135
ORTHO_GROUP:82	17	17	spermidine/putrescine ABC transporter permease	MCAP_0201	MMCAP1_0196	MSC_0225	Mbov_0135	MAG1260	MAGa1320	MS53_0509	MARTH_orf630	MHO_4460	MCJ_005860	mhp558	MHJ_0543	MHP7448_0541	MMOB0490	MYPU_4240	MPN_056	MGA_0134
ORTHO_GROUP:24	17	17	spermidine/putrescine ABC transporter permease	MCAP_0200	MMCAP1_0195	MSC_0226	Mbov_0136	MAG1270	MAGa1330	MS53_0510	MARTH_orf629	MHO_4470	MCJ_005850	mhp557	MHJ_0542	MHP7448_0540	MMOB0500	MYPU_4230+MYPU_6420	MPN_057	MGA_0132
ORTHO_GROUP:258	17	15	50S ribosomal protein L32	MCAP_0386	MMCAP1_0526	MSC_0593	Mbov_0139	MAG1290	MAGa1350	MS53_0163	MARTH_orf408	MHO_2710	NoAnnotation	NoAnnotation	MHJ_0267	MHP7448_0275	MMOB3560	MYPU_3240	MPN_540	MGA_1326
ORTHO_GROUP:46	17	17	valyl-tRNA synthetase	MCAP_0258	MMCAP1_0260	MSC_0303	Mbov_0148	MAG1370	MAGa1410	MS53_0298	MARTH_orf019	MHO_0480	MCJ_007290	mhp694	MHJ_0671	MHP7448_0672	MMOB1580	MYPU_2570	MPN_480	MGA_0338+MGA_0342
ORTHO_GROUP:265	17	17	acetate kinase	MCAP_0230	MMCAP1_0230	MSC_0270	Mbov_0151	MAG1400	MAGa1440	MS53_0652	MARTH_orf686	MHO_3840	MCJ_000920	mhp505	MHJ_0505	MHP7448_0508	MMOB1690	MYPU_2380	MPN_533	MGA_0169
ORTHO_GROUP:111	17	17	ribosome biogenesis GTP-binding protein YsxC	MCAP_0245	MMCAP1_0247	MSC_0290	Mbov_0153	MAG1420	MAGa1460	MS53_0650	MARTH_orf693	MHO_3940	MCJ_000940+MCJ_000960	mhp448	MHJ_0446	MHP7448_0449	MMOB3400	MYPU_2390	MPN_481	MGA_0339
ORTHO_GROUP:304	17	17	pyruvate kinase	MCAP_0221	MMCAP1_0221	MSC_0261	Mbov_0155	MAG1440	MAGa1480	MS53_0648	MARTH_orf034	MHO_4180	MCJ_001920	mhp255	MHJ_0122	MHP7448_0126	MMOB3210	MYPU_2400	MPN_303	MGA_0156
ORTHO_GROUP:233	17	17	molecular chaperone DnaK	MCAP_0369	MMCAP1_0542	MSC_0610	Mbov_0157	MAG1460	MAGa1500	MS53_0351	MARTH_orf781	MHO_4940	MCJ_006260	mhp072	MHJ_0063	MHP7448_0067	MMOB1130	MYPU_2230	MPN_434	MGA_0274+MGA_0279
ORTHO_GROUP:189	17	17	trigger factor	MCAP_0517	MMCAP1_0393	MSC_0453	Mbov_0168	MAG1540	MAGa1600	MS53_0603	MARTH_orf857	MHO_0910	MCJ_000510	mhp233	MHJ_0145	MHP7448_0149	MMOB0850	MYPU_2090+MYPU_2100	MPN_331	MGA_1297
ORTHO_GROUP:45	17	17	DNA polymerase I	MCAP_0047,MCAP_0636	MMCAP1_0097,MMCAP1_0611	MSC_0091,MSC_0683	Mbov_0175	MAG1650+MAG1590+MAG1610	MAGa1660	MS53_0528	MARTH_orf613	MHO_4130	MCJ_005390	mhp598	MHJ_0582	MHP7448_0581	MMOB4880	MYPU_7230+MYPU_7200	MPN_379	MGA_1058+MGA_1052
ORTHO_GROUP:70	17	17	DNA polymerase III DnaE	MCAP_0637	MMCAP1_0612	MSC_0684	Mbov_0176	MAG1660	MAGa1670	MS53_0529	MARTH_orf612	MHO_4120	MCJ_005400	mhp599	MHJ_0583	MHP7448_0582	MMOB4870	MYPU_7190	MPN_378	MGA_1048+MGA_1059
ORTHO_GROUP:249	17	17	tRNA uridine 5-carboxymethylaminomethyl modification enzyme GidA	MCAP_0856	MMCAP1_0885	MSC_1017,MSC_1042	Mbov_0191	MAG1740	MAGa1730	MS53_0515	MARTH_orf789	MHO_5290	MCJ_000040	mhp003	MHJ_0003	MHP7448_0003	MMOB1540	MYPU_2530	MPN_557	MGA_0469
ORTHO_GROUP:244	17	17	topoisomerase IV subunit B	MCAP_0457	MMCAP1_0452	MSC_0510	Mbov_0198	MAG1820	MAGa1800	MS53_0592	MARTH_orf020	MHO_5130	MCJ_005370	mhp035	MHJ_0030	MHP7448_0034	MMOB3860	MYPU_3720	MPN_122	MGA_0060
ORTHO_GROUP:288	17	17	DNA topoisomerase IV subunit A	MCAP_0456	MMCAP1_0453	MSC_0511	Mbov_0199	MAG1830	MAGa1810	MS53_0057	MARTH_orf021	MHO_5120	MCJ_005360	mhp034	MHJ_0029	MHP7448_0033	MMOB4600	MYPU_3730	MPN_123	MGA_0056
ORTHO_GROUP:103	17	17	16S rRNA methyltransferase GidB	MCAP_0807	MMCAP1_0874	MSC_0912	Mbov_0205	MAG1860	MAGa1870	MS53_0151	MARTH_orf113+MARTH_orf114	MHO_3540	MCJ_000260	mhp676	MHJ_0655	MHP7448_0655	MMOB5670	MYPU_1280	MPN_558+MPN_559	MGA_0470
ORTHO_GROUP:217	17	17	ribose-phosphate pyrophosphokinase	MCAP_0104	MMCAP1_0831	MSC_0952	Mbov_0206	MAG1870	MAGa1880	MS53_0150	MARTH_orf112	MHO_3550	MCJ_000270	mhp675	MHJ_0654	MHP7448_0654	MMOB5660	MYPU_1270	MPN_073	MGA_0348
ORTHO_GROUP:164	17	17	transketolase	MCAP_0610	MMCAP1_0316	MSC_0372	Mbov_0212	MAG1930	MAGa1930	MS53_0181	MARTH_orf277	MHO_1770	MCJ_001100,MCJ_003120	mhp431	MHJ_0426	MHP7448_0428	MMOB5530	MYPU_5110	MPN_082	MGA_0666
ORTHO_GROUP:252	17	17	inorganic pyrophosphatase	MCAP_0581	MMCAP1_0344	MSC_0404	Mbov_0213	MAG1940	MAGa1940	MS53_0148	MARTH_orf269	MHO_1830	MCJ_007060	mhp622	MHJ_0605	MHP7448_0603	MMOB5210	MYPU_4700	MPN_528	MGA_1121
ORTHO_GROUP:277	17	17	30S ribosomal protein S20	MCAP_0818	MMCAP1_0082	MSC_0086	Mbov_0214	MAG1950	MAGa1950	MS53_0071	MARTH_orf244	MHO_1010	MCJ_006320	mhp135	MHJ_0237	MHP7448_0245	MMOB5200	MYPU_6560	MPN_541	MGA_0844
ORTHO_GROUP:330	17	17	HIT-like protein	MCAP_0472	MMCAP1_0438	MSC_0498	Mbov_0218	MAG1990	MAGa1990	MS53_0173	MARTH_orf126	MHO_3480	MCJ_005920	mhp365	MHJ_0349	MHP7448_0354	MMOB0890	MYPU_0080	MPN_273	MGA_0212
ORTHO_GROUP:266	17	14	50S ribosomal protein L33	NoAnnotation	NoAnnotation	NoAnnotation	Mbov_0220	MAG2010	MAGa2010	MS53_0124	MARTH_orf336	MHO_2110	MCJ_004500	mhp679	MHJ_0658	MHP7448_0658	MMOB5490	MYPU_4890	MPN_471	MGA_1319
ORTHO_GROUP:143	17	17	hypothetical protein mhp007	MCAP_0481	MMCAP1_0429	MSC_0489	Mbov_0224	MAG2040	MAGa2040	MS53_0145	MARTH_orf059	MHO_4590	MCJ_002530	mhp007+mhp008	MHJ_0007+MHJ_0008	MHP7448_0007+MHP7448_0008	MMOB1380	MYPU_6740	MPN_425	MGA_0919
ORTHO_GROUP:147	17	17	methionyl-tRNA synthetase	MCAP_0035	MMCAP1_0012	MSC_0012	Mbov_0226	MAG2060	MAGa2060	MS53_0303	MARTH_orf217	MHO_1370	MCJ_003200	mhp410	MHJ_0409	MHP7448_0396	MMOB3150	MYPU_4900	MPN_023	MGA_0884,MGA_0893
ORTHO_GROUP:331	17	17	VACB-like ribonuclease II	MCAP_0097	MMCAP1_0775	MSC_0856	Mbov_0228	MAG2080	MAGa2080	MS53_0301	MARTH_orf396	MHO_1900	MCJ_006630	mhp038	MHJ_0033	MHP7448_0037	MMOB2650	MYPU_3510	MPN_243	MGA_0121
ORTHO_GROUP:256	17	17	guanylate kinase	MCAP_0208	MMCAP1_0203	MSC_0218	Mbov_0231	MAG2100	MAGa2100	MS53_0123	MARTH_orf715	MHO_4860	MCJ_006290	mhp229	MHJ_0149	MHP7448_0153	MMOB5570	MYPU_6870	MPN_246	MGA_0462
ORTHO_GROUP:307	17	17	hypothetical protein mhp230	MCAP_0261	MMCAP1_0263	MSC_0306	Mbov_0234	MAG2130	MAGa2130	MS53_0120	MARTH_orf718	MHO_4890	MCJ_006300	mhp230	MHJ_0148	MHP7448_0152	MMOB5600	MYPU_6840	MPN_249	MGA_0458
ORTHO_GROUP:264	17	17	ribulose-phosphate 3-epimerase	MCAP_0260	MMCAP1_0262	MSC_0305	Mbov_0235	MAG2140	MAGa2140	MS53_0119	MARTH_orf719	MHO_4900	MCJ_006310	mhp231	MHJ_0147	MHP7448_0151	MMOB5610	MYPU_6830	MPN_251	MGA_0455
ORTHO_GROUP:199	17	17	isoleucyl-tRNA synthetase	MCAP_0393	MMCAP1_0519	MSC_0585	Mbov_0256	MAG2200	MAGa2310	MS53_0558	MARTH_orf589	MHO_3050	MCJ_005350	mhp033	MHJ_0028	MHP7448_0032	MMOB4070	MYPU_6670	MPN_520	MGA_1196
ORTHO_GROUP:326	17	17	Holliday junction DNA helicase RuvA	MCAP_0429	MMCAP1_0483	MSC_0542	Mbov_0262	MAG2230	MAGa2390	MS53_0164	MARTH_orf388	MHO_1840	MCJ_002720	mhp421	MHJ_0418	MHP7448_0405	MMOB2700	MYPU_6570	MPN_535	MGA_0407
ORTHO_GROUP:194	17	16	Holliday junction DNA helicase RuvB	NoAnnotation	MMCAP1_0484	MSC_0543	Mbov_0263	MAG2240	MAGa2400	MS53_0165	MARTH_orf389	MHO_1850	MCJ_002730	mhp422	MHJ_0419	MHP7448_0406	MMOB2710	MYPU_6580	MPN_536	MGA_0404
ORTHO_GROUP:50	17	15	bifunctional preprotein translocase subunit SecD/SecF	MCAP_0498	NoAnnotation	MSC_0473	Mbov_0265	MAG2250	MAGa2410	MS53_0167	MARTH_orf390	MHO_1860	MCJ_005810	mhp139	MHJ_0233	MHP7448_0241	MMOB2720	MYPU_6590	MPN_396	NoAnnotation
ORTHO_GROUP:338	17	17	30S ribosomal protein S15	MCAP_0330	MMCAP1_0294	MSC_0347	Mbov_0269	MAG2290	MAGa2450	MS53_0562	MARTH_orf369	MHO_2220	MCJ_000860	mhp276	MHJ_0100	MHP7448_0103	MMOB4690	MYPU_3280	MPN_622	MGA_0766
ORTHO_GROUP:279	17	17	50S ribosomal protein L9	MCAP_0106	MMCAP1_0833	MSC_0955	Mbov_0277	MAG2370	MAGa2530	MS53_0426	MARTH_orf691	MHO_3920	MCJ_001710	mhp665	MHJ_0645	MHP7448_0645	MMOB1720	MYPU_5160	MPN_231	MGA_0420
ORTHO_GROUP:84	17	17	replicative DNA helicase	MCAP_0107	MMCAP1_0834	MSC_0956	Mbov_0278	MAG2380	MAGa2540	MS53_0425	MARTH_orf690	MHO_3910	MCJ_001720,MCJ_003680+MCJ_003700	mhp664	MHJ_0644	MHP7448_0644	MMOB1710	MYPU_5150	MPN_232	MGA_0419
ORTHO_GROUP:193	17	17	30S ribosomal protein S2	MCAP_0371	MMCAP1_0540	MSC_0608	Mbov_0294	MAG2590	MAGa2720	MS53_0413	MARTH_orf061	MHO_5000	MCJ_001200	mhp058	MHJ_0051	MHP7448_0055	MMOB1760	MYPU_5330	MPN_208	MGA_0242
ORTHO_GROUP:345	17	17	elongation factor Ts	MCAP_0372	MMCAP1_0539	MSC_0607	Mbov_0295	MAG2600	MAGa2730	MS53_0414	MARTH_orf063	MHO_5010	MCJ_001190	mhp059	MHJ_0052	MHP7448_0056	MMOB1770	MYPU_5320	MPN_631	MGA_0782
ORTHO_GROUP:21	17	17	RNA polymerase sigma factor	MCAP_0503	MMCAP1_0407	MSC_0466	Mbov_0303+bov_0302	MAG2660+MAG2650	MAGa2790+MAGa2780	MS53_0455	MARTH_orf347+MARTH_orf346	MHO_2150	MCJ_001160+MCJ_001150	mhp063	MHJ_0056	MHP7448_0060	MMOB2890	MYPU_4540	MPN_352	MGA_0013+MGA_0012
ORTHO_GROUP:251	17	17	glycyl-tRNA synthetase	MCAP_0505	MMCAP1_0405	MSC_0464	Mbov_0304	MAG2670	MAGa2800	MS53_0452	MARTH_orf348	MHO_2170	MCJ_001170	mhp061	MHJ_0054	MHP7448_0058	MMOB2920	MYPU_4510	MPN_354	MGA_0015
ORTHO_GROUP:179	17	16	ABC transporter ATP-binding protein	MCAP_0730	MMCAP1_0707	MSC_0789,MSC_0803	Mbov_0307	MAG2700	MAGa2830	MS53_0086	MARTH_orf110	MHO_3570	MCJ_000450	mhp372	MHJ_0357	MHP7448_0361	NoAnnotation	MYPU_1070,MYPU_2240	MPN_416	MGA_1018
ORTHO_GROUP:26	17	16	putative transport system permease protein p69	MCAP_0729	MMCAP1_0706	MSC_0788+MSC_0801	Mbov_0308	MAG2710	MAGa2840	MS53_0085	MARTH_orf103	MHO_3630	MCJ_000460	mhp373	MHJ_0358	MHP7448_0362	NoAnnotation	MYPU_2180	MPN_417	MGA_1019
ORTHO_GROUP:39	17	17	preprotein translocase subunit SecA	MCAP_0045	MMCAP1_0095	MSC_0089	Mbov_0310	MAG2730	MAGa2860	MS53_0128	MARTH_orf154	MHO_0920	MCJ_005620	mhp295	MHJ_0082	MHP7448_0086	MMOB0860	MYPU_1040	MPN_210	MGA_0670
ORTHO_GROUP:149	17	17	30S ribosomal protein S18	MCAP_0026	MMCAP1_0025	MSC_0025	Mbov_0316	MAG2780	MAGa2910	MS53_0534	MARTH_orf694	MHO_1140	MCJ_004550	mhp305	MHJ_0285	MHP7448_0294	MMOB2250	MYPU_6090	MPN_230	MGA_0421
ORTHO_GROUP:33	17	14	hypothetical protein mhp267	NoAnnotation	MMCAP1_0876	MSC_0910	Mbov_0320	NoAnnotation	MAGa4730	NoAnnotation	MARTH_orf753	MHO_5040	MCJ_003180	mhp267	MHJ_0109	MHP7448_0113	MMOB2220,MMOB2900	MYPU_6610	MPN_095+MPN_096,MPN_308	MGA_0287
ORTHO_GROUP:325	17	17	histidyl-tRNA synthetase	MCAP_0324	MMCAP1_0288	MSC_0334	Mbov_0321	MAG4500	MAGa4720	MS53_0437	MARTH_orf392	MHO_1870	MCJ_005800	mhp138	MHJ_0234	MHP7448_0242	MMOB2730	MYPU_3330	MPN_045	MGA_0947
ORTHO_GROUP:240	17	17	aspartyl-tRNA synthetase	MCAP_0323	MMCAP1_0287	MSC_0333	Mbov_0322	MAG4490	MAGa4710	MS53_0436	MARTH_orf393	MHO_1880	MCJ_005790	mhp137	MHJ_0235	MHP7448_0243	MMOB2740	MYPU_3320	MPN_046	MGA_0948
ORTHO_GROUP:148	17	17	hypothetical protein mhp006	MCAP_0142	MMCAP1_0139	MSC_0148	Mbov_0327	MAG4450	MAGa4670	MS53_0279,MS53_0337	MARTH_orf830	MHO_5320	MCJ_000070	mhp006	MHJ_0006	MHP7448_0006	MMOB0670	MYPU_6920	MPN_140	MGA_0683
ORTHO_GROUP:108	17	17	ribonuclease III	MCAP_0492	MMCAP1_0418	MSC_0479	Mbov_0333	MAG4390	MAGa4610	MS53_0675	MARTH_orf739	MHO_0830,MHO_4690	MCJ_003350	mhp412	MHJ_0411	MHP7448_0398	MMOB4110	MYPU_1630	MPN_545	MGA_0180
ORTHO_GROUP:268	17	17	p115 protein	MCAP_0495	MMCAP1_0415	MSC_0476	Mbov_0334	MAG4380	MAGa4600	MS53_0676	MARTH_orf735	MHO_4700	MCJ_005740	mhp678	MHJ_0657	MHP7448_0657	MMOB4100	MYPU_7140	MPN_426	MGA_0917
ORTHO_GROUP:248	17	17	tRNA-specific 2-thiouridylase MnmA	MCAP_0523	MMCAP1_0387	MSC_0447	Mbov_0370	MAG4170	MAGa4410	MS53_0375	MARTH_orf201	MHO_1300	MCJ_001010	mhp433	MHJ_0428	MHP7448_0430	MMOB4400	MYPU_5580	MPN_422	MGA_0832
ORTHO_GROUP:115	17	17	alanyl-tRNA synthetase	MCAP_0159	MMCAP1_0163	MSC_0178	Mbov_0371	MAG4160	MAGa4400	MS53_0376	MARTH_orf202	MHO_1310	MCJ_003040	mhp180	MHJ_0197	MHP7448_0201	MMOB4390+MMOB4360+MMOB4370	MYPU_5570	MPN_419	MGA_0834
ORTHO_GROUP:197	17	17	hypothetical protein mhp179	MCAP_0215	MMCAP1_0215	MSC_0255	Mbov_0372	MAG4150	MAGa4390	MS53_0377	MARTH_orf203	MHO_1320	MCJ_003050	mhp179	MHJ_0198	MHP7448_0202	MMOB4380	MYPU_5560	MPN_418	MGA_0836
ORTHO_GROUP:198	17	17	transcription elongation factor	MCAP_0251	MMCAP1_0253	MSC_0296	Mbov_0403	MAG3850	MAGa4350	MS53_0379	MARTH_orf206	MHO_1350	MCJ_007250	mhp690	MHJ_0667	MHP7448_0668	MMOB4350	MYPU_5530	MPN_401	MGA_0958
ORTHO_GROUP:157	17	17	GTP-dependent nucleic acid-binding protein EngD	MCAP_0805	MMCAP1_0872	MSC_0914	Mbov_0408	MAG3820	MAGa4310	MS53_0663	MARTH_orf169	MHO_0560	MCJ_004560	mhp304	MHJ_0284	MHP7448_0293	MMOB6020	MYPU_1650	MPN_026	MGA_0500
ORTHO_GROUP:303	17	17	excinuclease ABC subunit A	MCAP_0774	MMCAP1_0824	MSC_0943	Mbov_0411	MAG3790	MAGa4280	MS53_0022	MARTH_orf512	MHO_3420	MCJ_006650	mhp288	MHJ_0088	MHP7448_0091	MMOB1810	MYPU_7100	MPN_619	MGA_0778
ORTHO_GROUP:120	17	17	excinuclease ABC subunit B	MCAP_0773	MMCAP1_0825	MSC_0944	Mbov_0412	MAG3780	MAGa4270	MS53_0058	MARTH_orf076	MHO_4730	MCJ_000340	mhp669	MHJ_0648	MHP7448_0648	MMOB5720	MYPU_0960	MPN_211	MGA_0686
ORTHO_GROUP:8	17	17	potassium uptake protein	MCAP_0707	MMCAP1_0685	MSC_0759	Mbov_0415	MAG3760	MAGa4230	MS53_0519	MARTH_orf452	MHO_0330	MCJ_007120	mhp564	MHJ_0549	MHP7448_0546	MMOB4260	MYPU_1440	MPN_460	MGA_0171
ORTHO_GROUP:315	17	17	potassium uptake protein	MCAP_0708	MMCAP1_0686	MSC_0760	Mbov_0421	MAG3750	MAGa4220	MS53_0518	MARTH_orf051	MHO_0340	MCJ_007110	mhp562	MHJ_0548	MHP7448_0545	MMOB4270	MYPU_1370	MPN_461	MGA_0085
ORTHO_GROUP:299	17	17	cell division protein MraZ	MCAP_0387	MMCAP1_0525	MSC_0592	Mbov_0422	MAG3740	MAGa4210	MS53_0343	MARTH_orf263	MHO_2300	MCJ_002970	mhp405	MHJ_0404	MHP7448_0391	MMOB3790	MYPU_4940	MPN_314	MGA_0030
ORTHO_GROUP:196	17	17	hypothetical protein mhp406	MCAP_0388	MMCAP1_0524	MSC_0591	Mbov_0423	MAG3730	MAGa4200	MS53_0342	MARTH_orf262	MHO_2290	MCJ_002980	mhp406	MHJ_0405	MHP7448_0392	MMOB3800	MYPU_4930	MPN_315	MGA_0029
ORTHO_GROUP:296	17	17	uracil phosphoribosyltransferase	MCAP_0076	MMCAP1_0798	MSC_0893	Mbov_0430	MAG3660	MAGa4120	MS53_0309	MARTH_orf240	MHO_3320	MCJ_005560	mhp543	MHJ_0527	MHP7448_0526	MMOB5380	MYPU_3150	MPN_033	MGA_1159
ORTHO_GROUP:146	17	17	leucyl-tRNA synthetase	MCAP_0659	MMCAP1_0634	MSC_0709	Mbov_0432	MAG3640	MAGa4100	MS53_0311	MARTH_orf171	MHO_3060	MCJ_001690	mhp667	MHJ_0647	MHP7448_0647	MMOB5390	MYPU_0930	MPN_384	MGA_0087
ORTHO_GROUP:62	17	17	heat shock ATP-dependent protease	MCAP_0516	MMCAP1_0394	MSC_0454	Mbov_0433	MAG3630	MAGa4090	MS53_0312	MARTH_orf627	MHO_4070	MCJ_005540	mhp541	MHJ_0525	MHP7448_0524	MMOB2680	MYPU_5190+MYPU_5210	MPN_332	MGA_1299
ORTHO_GROUP:334	17	17	F0F1 ATP synthase subunit beta	MCAP_0084	MMCAP1_0790	MSC_0885	Mbov_0438	MAG3560	MAGa3920	MS53_0405	MARTH_orf048	MHO_0260	MCJ_006460	mhp055	MHJ_0049	MHP7448_0053	MMOB2080	MYPU_2660	MPN_598	MGA_1177
ORTHO_GROUP:336	17	17	ATP synthase gamma chain	MCAP_0083	MMCAP1_0791	MSC_0886	Mbov_0439	MAG3550	MAGa3910	MS53_0406	MARTH_orf047	MHO_0250	MCJ_006470	mhp054	MHJ_0048	MHP7448_0052	MMOB2090	MYPU_2670	MPN_599	MGA_1174
ORTHO_GROUP:213	17	17	F0F1 ATP synthase subunit alpha	MCAP_0082	MMCAP1_0792	MSC_0887	Mbov_0440	MAG3540	MAGa3900	MS53_0407	MARTH_orf046	MHO_0240	MCJ_006480	mhp053	MHJ_0047	MHP7448_0051	MMOB2110	MYPU_2680	MPN_600	MGA_1172
ORTHO_GROUP:323	17	17	F0F1 ATP synthase subunit delta	MCAP_0081	MMCAP1_0793	MSC_0888	Mbov_0441	MAG3530	MAGa3890	MS53_0408	MARTH_orf044	MHO_0230	MCJ_006490	mhp052	MHJ_0046	MHP7448_0050	MMOB2120	MYPU_2690	MPN_601	MGA_1170
ORTHO_GROUP:332	17	17	ATP synthase subunit B	MCAP_0080	MMCAP1_0794	MSC_0889	Mbov_0442	MAG3520	MAGa3880	MS53_0409	MARTH_orf043	MHO_0220	MCJ_006500	mhp051	MHJ_0045	MHP7448_0049	MMOB2130	MYPU_2700	MPN_602	MGA_1168
ORTHO_GROUP:335	17	17	F0F1 ATP synthase subunit C	MCAP_0079	MMCAP1_0795	MSC_0890	Mbov_0443	MAG3510	MAGa3870	MS53_0410	MARTH_orf042	MHO_0210	MCJ_006510	mhp050	MHJ_0044	MHP7448_0048	MMOB2140	MYPU_2710	MPN_603	MGA_1167
ORTHO_GROUP:192	17	17	F0F1 ATP synthase subunit A	MCAP_0078	MMCAP1_0796	MSC_0891	Mbov_0444	MAG3500	MAGa3860	MS53_0411	MARTH_orf041	MHO_0200	MCJ_006520	mhp049	MHJ_0043	MHP7448_0047	MMOB2150	MYPU_2720	MPN_604+MPN_605	MGA_1164
ORTHO_GROUP:36	17	17	threonyl-tRNA synthetase	MCAP_0222	MMCAP1_0222	MSC_0262	Mbov_0451	MAG3440	MAGa3800	MS53_0170	MARTH_orf704	MHO_1050	MCJ_006670	mhp608	MHJ_0589	MHP7448_0589	MMOB5680	MYPU_7460	MPN_553	MGA_0925
ORTHO_GROUP:353	17	17	tryptophanyl-tRNA synthetase	MCAP_0342	MMCAP1_0308	MSC_0358	Mbov_0452	MAG3430	MAGa3790	MS53_0169	MARTH_orf703	MHO_1060	MCJ_006680	mhp609	MHJ_0590	MHP7448_0590	MMOB5010	MYPU_7450	MPN_265	MGA_0293
ORTHO_GROUP:306	17	17	putative DNA-binding/iron metalloprotein/AP endonuclease	MCAP_0821	MMCAP1_0079	MSC_0083	Mbov_0478	MAG3230	MAGa3630	MS53_0015	MARTH_orf804	MHO_3950	MCJ_001270	mhp656	MHJ_0636	MHP7448_0635	MMOB1300	MYPU_1180	MPN_059	MGA_0129
ORTHO_GROUP:185	17	17	hypothetical protein mhp554	MCAP_0267	MMCAP1_0271	MSC_0312	Mbov_0479	MAG3220	MAGa3620	MS53_0014	MARTH_orf805	MHO_3960	MCJ_006810	mhp554	MHJ_0538	MHP7448_0537	MMOB1310	MYPU_1190	MPN_291	MGA_0995
ORTHO_GROUP:260	17	17	elongation factor Tu	MCAP_0154	MMCAP1_0151	MSC_0160	Mbov_0481	MAG3200	MAGa3600	MS53_0667	MARTH_orf525	MHO_0520	MCJ_005530	mhp540	MHJ_0524	MHP7448_0523	MMOB2240	MYPU_4050	MPN_665	MGA_1033
ORTHO_GROUP:350	17	17	phosphopyruvate hydratase	MCAP_0213	MMCAP1_0213	MSC_0253	Mbov_0482	MAG3190	MAGa3590	MS53_0009	MARTH_orf859	MHO_0890	MCJ_003930	mhp129	MHJ_0242	MHP7448_0250	MMOB1800	MYPU_5180	MPN_606	MGA_0209
ORTHO_GROUP:324	17	17	glucose-6-phosphate isomerase	MCAP_0465	MMCAP1_0445	MSC_0505	Mbov_0485	MAG3160	MAGa3560	MS53_0483	MARTH_orf108	MHO_3590	MCJ_007140	mhp548	MHJ_0532	MHP7448_0531	MMOB5540	MYPU_1310	MPN_250	MGA_0457
ORTHO_GROUP:263	17	17	formamidopyrimidine-DNA glycosylase	MCAP_0635	MMCAP1_0610	MSC_0682	Mbov_0486	MAG3150	MAGa3550	MS53_0448	MARTH_orf656	MHO_3860	MCJ_003990	mhp595	MHJ_0579	MHP7448_0578	MMOB3720	MYPU_3100	MPN_380	MGA_1053
ORTHO_GROUP:291	17	17	elongation factor P	MCAP_0519	MMCAP1_0391	MSC_0451	Mbov_0493	MAG3080	MAGa3470	MS53_0431	MARTH_orf281	MHO_1790	MCJ_003110	mhp430	MHJ_0425	MHP7448_0427	MMOB5510	MYPU_5130	MPN_029	MGA_0216
ORTHO_GROUP:269	17	17	asparaginyl-tRNA synthetase	MCAP_0824	MMCAP1_0076	MSC_0080	Mbov_0499	MAG3020	MAGa3410	MS53_0422	MARTH_orf850	MHO_4490	MCJ_002680	mhp416	MHJ_0414	MHP7448_0401	MMOB5070	MYPU_7710	MPN_252	MGA_1065
ORTHO_GROUP:96	17	17	ATP-dependent helicase PcrA	MCAP_0717	MMCAP1_0695	MSC_0769	Mbov_0502	MAG2990	MAGa3380	MS53_0544	MARTH_orf847+MARTH_orf846	MHO_4520,MHO_4530	MCJ_002700	mhp418	MHJ_0416	MHP7448_0403	MMOB4890	MYPU_6980,MYPU_7680	MPN_341+MPN_340	MGA_1313
ORTHO_GROUP:138	17	17	DNA ligase	MCAP_0712	MMCAP1_0690	MSC_0764	Mbov_0520	MAG2820	MAGa2950	MS53_0567	MARTH_orf373	MHO_2000	MCJ_004700	mhp113	MHJ_0258	MHP7448_0266	MMOB1950	MYPU_3890,MYPU_4010	MPN_357	MGA_0569+MGA_1358
ORTHO_GROUP:110	17	17	hypothetical protein mhp620	MCAP_0781	MMCAP1_0817	MSC_0935	Mbov_0523	MAG2790	MAGa2920	MS53_0520	MARTH_orf687	MHO_5020	MCJ_007080	mhp620	MHJ_0603	MHP7448_0601	MMOB4440	MYPU_2260	MPN_241	MGA_0123
ORTHO_GROUP:278	17	17	50S ribosomal protein L13	MCAP_0663	MMCAP1_0638	MSC_0713	Mbov_0529	MAG4550	MAGa4770	MS53_0076	MARTH_orf386	MHO_2240	MCJ_000300	mhp672	MHJ_0651	MHP7448_0651	MMOB2290	MYPU_4950	MPN_617	MGA_1154
ORTHO_GROUP:287	17	17	30S ribosomal protein S9	MCAP_0662	MMCAP1_0637	MSC_0712	Mbov_0530	MAG4560	MAGa4780	MS53_0077	MARTH_orf385	MHO_2230	MCJ_000310	mhp671	MHJ_0650	MHP7448_0650	MMOB2300	MYPU_4960	MPN_616	MGA_1055
ORTHO_GROUP:236	17	17	acyl carrier protein phosphodiesterase	MCAP_0022	MMCAP1_0029	MSC_0029	Mbov_0542	MAG4680	MAGa5150	MS53_0088	MARTH_orf135	MHO_0860	MCJ_004630	mhp454	MHJ_0452	MHP7448_0455	MMOB3510	MYPU_3120	MPN_479	MGA_0243
ORTHO_GROUP:117	17	17	translation initiation factor IF-3	MCAP_0205	MMCAP1_0200	MSC_0221	Mbov_0549	MAG4750	MAGa5220	MS53_0606	MARTH_orf192	MHO_1270	MCJ_007000	mhp256	MHJ_0121	MHP7448_0125	MMOB6290	MYPU_2590	MPN_115	MGA_1272
ORTHO_GROUP:342	17	17	50S ribosomal protein L35	MCAP_0204	MMCAP1_0199	MSC_0222	Mbov_0550	MAG4760	MAGa5230	MS53_0607	MARTH_orf193	MHO_1280	MCJ_006990	mhp257	MHJ_0120	MHP7448_0124	MMOB6280	MYPU_2600	MPN_116	MGA_1273
ORTHO_GROUP:234	17	17	50S ribosomal protein L20	MCAP_0203	MMCAP1_0198	MSC_0223	Mbov_0551	MAG4770	MAGa5240	MS53_0608	MARTH_orf194	MHO_1290	MCJ_006980	mhp258	MHJ_0119	MHP7448_0123	MMOB6270	MYPU_2610	MPN_117	MGA_1274
ORTHO_GROUP:106	17	17	GTP-binding protein LepA	MCAP_0321	MMCAP1_0285	MSC_0330	Mbov_0555	MAG4810	MAGa5280	MS53_0489	MARTH_orf026	MHO_4060	MCJ_002350	mhp079	MHJ_0069	MHP7448_0073	MMOB4030	MYPU_2470	MPN_279	MGA_0312
ORTHO_GROUP:347	17	17	arginyl-tRNA synthetase	MCAP_0376	MMCAP1_0535	MSC_0599	Mbov_0563	MAG4880	MAGa5350	MS53_0356	MARTH_orf134	MHO_0600	MCJ_001600	mhp012	MHJ_0012	MHP7448_0012	MMOB1240	MYPU_2430	MPN_556	MGA_0636
ORTHO_GROUP:253	17	17	L-lactate dehydrogenase	MCAP_0439	MMCAP1_0475	MSC_0532	Mbov_0565	MAG4900	MAGa5370	MS53_0461	MARTH_orf109	MHO_3580	MCJ_006130	mhp245	MHJ_0133	MHP7448_0137	MMOB0410	MYPU_7590	MPN_674	MGA_0746
ORTHO_GROUP:243	17	17	endonuclease IV	MCAP_0060	MMCAP1_0109	MSC_0105	Mbov_0574	MAG4990	MAGa5450	MS53_0125	MARTH_orf342	MHO_2140	MCJ_001130	mhp065	MHJ_0058	MHP7448_0062	MMOB5480	MYPU_6210	MPN_328	MGA_1293
ORTHO_GROUP:51	17	17	hypothetical protein mhp009	MCAP_0255	MMCAP1_0257	MSC_0300	Mbov_0576,Mbov_0767	MAG5010,MAG6810	MAGa5470,MAGa7770	MS53_0647+MS53_0645	MARTH_orf674	MHO_3690	MCJ_002550,MCJ_002560	mhp009	MHJ_0009	MHP7448_0009	MMOB5710,MMOB6210	MYPU_7050+MYPU_7070	MPN_621+MPN_620	MGA_0768+MGA_0771+MGA_0774
ORTHO_GROUP:61	17	17	excinuclease ABC subunit C	MCAP_0252+MCAP_0253	MMCAP1_0254+MMCAP1_0255	MSC_0297+MSC_0298	Mbov_0577	MAG5020	MAGa5480	MS53_0271	MARTH_orf676	MHO_0850	MCJ_006240	mhp070	MHJ_0062	MHP7448_0066	MMOB5450	MYPU_1560	MPN_125	MGA_1269
ORTHO_GROUP:358	17	17	GTPase ObgE	MCAP_0532	MMCAP1_0377	MSC_0439	Mbov_0586	MAG5090	MAGa5570	MS53_0168	MARTH_orf270	MHO_1380	MCJ_006580	mhp043	MHJ_0037	MHP7448_0041	MMOB4220	MYPU_3530	MPN_563	MGA_0110
ORTHO_GROUP:276	17	17	purine-nucleoside phosphorylase	MCAP_0849	MMCAP1_0747	MSC_0835	Mbov_0588	MAG5110	MAGa5590	MS53_0447	MARTH_orf237	MHO_3350	MCJ_005600	mhp297	MHJ_0080	MHP7448_0084	MMOB5350	MYPU_6450	MPN_062	MGA_0364
ORTHO_GROUP:231	17	17	thymidine phosphorylase	MCAP_0757	MMCAP1_0734	MSC_0830	Mbov_0589	MAG5120	MAGa5600	MS53_0446	MARTH_orf238	MHO_3340	MCJ_005580,MCJ_005590	mhp298	MHJ_0079	MHP7448_0083	MMOB5360	MYPU_6460	MPN_064	MGA_0362
ORTHO_GROUP:49	17	17	deoxyribose-phosphate aldolase	MCAP_0755	MMCAP1_0732	MSC_0828	Mbov_0590	MAG5130	MAGa5610	MS53_0445	MARTH_orf239+MARTH_orf241	MHO_3330	MCJ_005570	mhp544	MHJ_0528	MHP7448_0527	MMOB5370	MYPU_3140	MPN_063	MGA_0363
ORTHO_GROUP:272	17	17	triosephosphate isomerase	MCAP_0750	MMCAP1_0727	MSC_0823	Mbov_0591	MAG5140	MAGa5620	MS53_0486	MARTH_orf397	MHO_2400	MCJ_000850	mhp277	MHJ_0099	MHP7448_0102	MMOB4190	MYPU_4580	MPN_629	MGA_0357
ORTHO_GROUP:57	17	17	ABC transporter permease protein	MCAP_0666	MMCAP1_0641	MSC_0716	Mbov_0593	MAG5160	MAGa5650	MS53_0661	MARTH_orf374	MHO_1990	MCJ_004690	mhp114	MHJ_0257	MHP7448_0265	MMOB4310	MYPU_3880	MPN_195,MPN_431	MGA_0351
ORTHO_GROUP:301	17	17	cobalt transporter ATP-binding subunit	MCAP_0667	MMCAP1_0642	MSC_0717	Mbov_0594	MAG5170	MAGa5660	MS53_0660	MARTH_orf375	MHO_1980	MCJ_004680	mhp115	MHJ_0256	MHP7448_0264	MMOB4320	MYPU_3870	MPN_194	MGA_0353
ORTHO_GROUP:184	17	17	cobalt transporter ATP-binding subunit	MCAP_0668	MMCAP1_0643	MSC_0718	Mbov_0595	MAG5180	MAGa5670	MS53_0659	MARTH_orf376	MHO_1970	MCJ_004670	mhp116	MHJ_0255	MHP7448_0263	MMOB4330	MYPU_3860	MPN_193	MGA_0354
ORTHO_GROUP:261	17	17	50S ribosomal protein L17	MCAP_0669	MMCAP1_0644	MSC_0720	Mbov_0596	MAG5190	MAGa5680	MS53_0573	MARTH_orf409	MHO_2720	MCJ_001560	mhp214	MHJ_0163	MHP7448_0167	MMOB2620	MYPU_5600	MPN_192	MGA_0441
ORTHO_GROUP:274	17	17	DNA-directed RNA polymerase subunit alpha	MCAP_0670	MMCAP1_0645	MSC_0721	Mbov_0597	MAG5200	MAGa5690	MS53_0574	MARTH_orf411	MHO_2730	MCJ_001550	mhp213	MHJ_0164	MHP7448_0168	MMOB2610	MYPU_5610	MPN_191	MGA_0443
ORTHO_GROUP:302	17	17	30S ribosomal protein S11	MCAP_0671	MMCAP1_0646	MSC_0722	Mbov_0598	MAG5210	MAGa5700	MS53_0575	MARTH_orf412	MHO_2740	MCJ_001540	mhp212	MHJ_0165	MHP7448_0169	MMOB2600	MYPU_5620	MPN_190	MGA_0445
ORTHO_GROUP:293	17	17	30S ribosomal protein S13	MCAP_0672	MMCAP1_0647	MSC_0723	Mbov_0599	MAG5220	MAGa5710	MS53_0576	MARTH_orf414	MHO_2750	MCJ_001530	mhp211	MHJ_0166	MHP7448_0170	MMOB2590	MYPU_5630	MPN_189	MGA_0447
ORTHO_GROUP:359	17	13	50S ribosomal protein L36	MCAP_0673	MMCAP1_0648	NoAnnotation	Mbov_0600	MAG7530	NoAnnotation	MS53_0577	MARTH_orf415	MHO_5380	NoAnnotation	NoAnnotation	MHJ_0167	MHP7448_0171	MMOB2580	MYPU_5640	MPN_188	MGA_1320d
ORTHO_GROUP:314	17	16	translation initiation factor IF-1	MCAP_0674	MMCAP1_0649	NoAnnotation	Mbov_0601	MAG5230	MAGa5720	MS53_0578	MARTH_orf416	MHO_2760	MCJ_001520	mhp210	MHJ_0168	MHP7448_0172	MMOB2570	MYPU_5650	MPN_187	MGA_0449
ORTHO_GROUP:367	17	17	methionine aminopeptidase	MCAP_0675	MMCAP1_0650	MSC_0724	Mbov_0602	MAG5240	MAGa5730	MS53_0579	MARTH_orf417	MHO_2770	MCJ_001510	mhp209	MHJ_0169	MHP7448_0173	MMOB2560	MYPU_5660	MPN_186	MGA_0745
ORTHO_GROUP:283	17	17	adenylate kinase	MCAP_0676	MMCAP1_0651	MSC_0725	Mbov_0603	MAG5250	MAGa5740	MS53_0580	MARTH_orf418	MHO_2780	MCJ_001500	mhp208	MHJ_0170	MHP7448_0174	MMOB2550	MYPU_5670	MPN_185	MGA_0743
ORTHO_GROUP:60	17	17	preprotein translocase subunit SecY	MCAP_0677	MMCAP1_0652	MSC_0726	Mbov_0604	MAG5260	MAGa5750	MS53_0581	MARTH_orf420	MHO_2790	MCJ_001490	mhp207	MHJ_0171	MHP7448_0175	MMOB2540	MYPU_5680	MPN_184	MGA_0740
ORTHO_GROUP:282	17	17	50S ribosomal protein L15	MCAP_0678	MMCAP1_0653	MSC_0727	Mbov_0611	MAG5290	MAGa5920	MS53_0625	MARTH_orf422	MHO_2800	MCJ_001480	mhp206	MHJ_0172	MHP7448_0176	MMOB2530	MYPU_5690	MPN_183	MGA_0739
ORTHO_GROUP:151	17	17	30S ribosomal protein S5	MCAP_0679	MMCAP1_0654	MSC_0728	Mbov_0612	MAG5300	MAGa5930	MS53_0626	MARTH_orf423	MHO_2810	MCJ_001470	mhp205	MHJ_0173	MHP7448_0177	MMOB2520	MYPU_5700	MPN_182	MGA_0737
ORTHO_GROUP:337	17	17	50S ribosomal protein L18	MCAP_0680	MMCAP1_0655	MSC_0729	Mbov_0613	MAG5310	MAGa5940	MS53_0627	MARTH_orf425	MHO_2820	MCJ_001460	mhp204	MHJ_0174	MHP7448_0178	MMOB2510	MYPU_5710	MPN_181	MGA_0735
ORTHO_GROUP:352	17	17	50S ribosomal protein L6	MCAP_0681	MMCAP1_0656	MSC_0730	Mbov_0614	MAG5320	MAGa5950	MS53_0628	MARTH_orf426	MHO_2830	MCJ_001450	mhp203	MHJ_0175	MHP7448_0179	MMOB2500	MYPU_5720	MPN_180	MGA_0734
ORTHO_GROUP:81	17	17	30S ribosomal protein S8	MCAP_0682	MMCAP1_0657	MSC_0731	Mbov_0615	MAG5330	MAGa5960	MS53_0629	MARTH_orf428	MHO_2840	MCJ_001440	mhp202	MHJ_0176	MHP7448_0180	MMOB2490	MYPU_5730	MPN_179	MGA_0733
ORTHO_GROUP:340	17	15	30S ribosomal protein S14	MCAP_0683	MMCAP1_0658	NoAnnotation	Mbov_0616	MAG5340	MAGa5970	MS53_0630	MARTH_orf429	MHO_2850	NoAnnotation	mhp201	MHJ_0177	MHP7448_0181	MMOB2480	MYPU_5740	MPN_178	MGA_0732
ORTHO_GROUP:267	17	17	50S ribosomal protein L5	MCAP_0684	MMCAP1_0659	MSC_0732	Mbov_0617	MAG5350	MAGa5980	MS53_0631	MARTH_orf430	MHO_2860	MCJ_001430	mhp200	MHJ_0178	MHP7448_0182	MMOB2470	MYPU_5750	MPN_177	MGA_0729
ORTHO_GROUP:364	17	17	50S ribosomal protein L24	MCAP_0685	MMCAP1_0660	MSC_0734	Mbov_0618	MAG5360	MAGa5990	MS53_0632	MARTH_orf431	MHO_2870	MCJ_001420	mhp199	MHJ_0179	MHP7448_0183	MMOB2460	MYPU_5760	MPN_176	MGA_0728
ORTHO_GROUP:294	17	17	50S ribosomal protein L14	MCAP_0686	MMCAP1_0661	MSC_0735	Mbov_0619	MAG5370	MAGa6000	MS53_0633	MARTH_orf432	MHO_2880	MCJ_001410	mhp198	MHJ_0180	MHP7448_0184	MMOB2450	MYPU_5770	MPN_175	MGA_0726
ORTHO_GROUP:201	17	17	30S ribosomal protein S17	MCAP_0687	MMCAP1_0662	MSC_0736	Mbov_0620	MAG5380	MAGa6010	MS53_0634	MARTH_orf433	MHO_2890	MCJ_001400	mhp197	MHJ_0181	MHP7448_0185	MMOB2440	MYPU_5780	MPN_174	MGA_0725
ORTHO_GROUP:134	17	17	50S ribosomal protein L29	MCAP_0688	MMCAP1_0663	MSC_0737	Mbov_0621	MAG7510	MAGa6020	MS53_0635	MARTH_orf434	MHO_2900	MCJ_001390	mhp196	MHJ_0182	MHP7448_0186	MMOB2430	MYPU_5790	MPN_173	MGA_0723
ORTHO_GROUP:365	17	17	50S ribosomal protein L16	MCAP_0689	MMCAP1_0664	MSC_0738	Mbov_0622	MAG5390	MAGa6030	MS53_0636	MARTH_orf435	MHO_2910	MCJ_001380	mhp195	MHJ_0183	MHP7448_0187	MMOB2420	MYPU_5800	MPN_172	MGA_0721
ORTHO_GROUP:182	17	17	30S ribosomal protein S3	MCAP_0690	MMCAP1_0665	MSC_0739	Mbov_0623	MAG5400	MAGa6040	MS53_0637	MARTH_orf436	MHO_2920	MCJ_001370	mhp194	MHJ_0184	MHP7448_0188	MMOB2410	MYPU_5810	MPN_171	MGA_0717
ORTHO_GROUP:186	17	17	50S ribosomal protein L22	MCAP_0691	MMCAP1_0666	MSC_0740	Mbov_0624	MAG5410	MAGa6050	MS53_0638	MARTH_orf438	MHO_2930	MCJ_001360	mhp193	MHJ_0185	MHP7448_0189	MMOB2400	MYPU_5830	MPN_170	MGA_0716
ORTHO_GROUP:284	17	17	30S ribosomal protein S19	MCAP_0692	MMCAP1_0667	MSC_0741	Mbov_0625	MAG5420	MAGa6060	MS53_0639	MARTH_orf439	MHO_2940	MCJ_001350	mhp191	MHJ_0186	MHP7448_0190	MMOB2390	MYPU_5840	MPN_169	MGA_0714
ORTHO_GROUP:357	17	17	50S ribosomal protein L2	MCAP_0693	MMCAP1_0668	MSC_0742	Mbov_0626	MAG5430	MAGa6070	MS53_0640	MARTH_orf440	MHO_2950	MCJ_001340	mhp190	MHJ_0187	MHP7448_0191	MMOB2380	MYPU_5850	MPN_168	MGA_0712
ORTHO_GROUP:98	17	17	50S ribosomal protein L23	MCAP_0694	MMCAP1_0669	MSC_0743	Mbov_0627	MAG5440	MAGa6080	MS53_0641	MARTH_orf441	MHO_2960	MCJ_001330	mhp189	MHJ_0188	MHP7448_0192	MMOB2370	MYPU_5860	MPN_167	MGA_0711
ORTHO_GROUP:114	17	17	50S ribosomal protein L4	MCAP_0695	MMCAP1_0670	MSC_0744	Mbov_0628	MAG5450	MAGa6090	MS53_0642	MARTH_orf442	MHO_2970+MHO_3000	MCJ_001320	mhp188	MHJ_0189	MHP7448_0193	MMOB2360	MYPU_5870	MPN_166	MGA_0710
ORTHO_GROUP:127	17	17	50S ribosomal protein L3	MCAP_0696	MMCAP1_0671	MSC_0745	Mbov_0629	MAG5460	MAGa6100	MS53_0643	MARTH_orf444	MHO_2980	MCJ_001310	mhp187	MHJ_0190	MHP7448_0194	MMOB2350	MYPU_5890	MPN_165	MGA_0707
ORTHO_GROUP:183	17	17	30S ribosomal protein S10	MCAP_0697	MMCAP1_0672	MSC_0746	Mbov_0630	MAG5470	MAGa6110	MS53_0644	MARTH_orf446	MHO_2990	MCJ_001300	mhp186	MHJ_0191	MHP7448_0195	MMOB2340	MYPU_5900	MPN_164	MGA_0705
ORTHO_GROUP:180	17	16	nucleoid DNA-binding protein	MCAP_0313,MCAP_0575	MMCAP1_0350	MSC_0410	Mbov_0631	MAG7520	MAGa6120	MS53_0488	MARTH_orf306	NoAnnotation	MCJ_002330	mhp077	MHJ_0067	MHP7448_0071	MMOB4810	MYPU_0870	MPN_529	MGA_0061,MGA_0869
ORTHO_GROUP:128	17	16	Holliday junction-specific endonuclease	MCAP_0573	MMCAP1_0351	MSC_0416	Mbov_0632	MAG5490+MAG5480	MAGa6130	MS53_0487	MARTH_orf307	MHO_1700	MCJ_001210	mhp057	MHJ_0050	MHP7448_0054	MMOB4800	MYPU_0860	NoAnnotation	MGA_0868
ORTHO_GROUP:259	17	17	recombinase A	MCAP_0551	MMCAP1_0358	MSC_0421	Mbov_0633	MAG5500	MAGa6140	MS53_0561	MARTH_orf179	MHO_1190	MCJ_006600	mhp041	MHJ_0035	MHP7448_0039	MMOB5150	MYPU_2520	MPN_490	MGA_0143
ORTHO_GROUP:317	17	17	hypothetical protein mhp449	MCAP_0479	MMCAP1_0431	MSC_0491	Mbov_0634	MAG5510	MAGa6150	MS53_0560	MARTH_orf180	MHO_1200	MCJ_003750	mhp449	MHJ_0447	MHP7448_0450	MMOB5140	MYPU_6710	MPN_349	MGA_1309
ORTHO_GROUP:83	17	17	50S ribosomal protein L27	MCAP_0414	MMCAP1_0499	MSC_0560	Mbov_0637	MAG5540	MAGa6180	MS53_0550	MARTH_orf327	MHO_2650	MCJ_001860	mhp249	MHJ_0128	MHP7448_0132	MMOB3050	MYPU_3290	MPN_327	MGA_1292
ORTHO_GROUP:321	17	17	50S ribosomal protein L21	MCAP_0412	MMCAP1_0501	MSC_0562	Mbov_0638	MAG5550	MAGa6190	MS53_0551	MARTH_orf326	MHO_2660	MCJ_001870	mhp250	MHJ_0127	MHP7448_0131	MMOB3040	MYPU_3300	MPN_325	MGA_1290
ORTHO_GROUP:162	17	17	heat shock protein	MCAP_0368	MMCAP1_0543	MSC_0611	Mbov_0641	MAG5580	MAGa6220	MS53_0352	MARTH_orf619	MHO_4080	MCJ_001590	mhp011	MHJ_0011	MHP7448_0011	MMOB1120	MYPU_1430	MPN_120	MGA_1232
ORTHO_GROUP:181	17	17	heat-inducible transcription repressor	MCAP_0367	MMCAP1_0544	MSC_0612	Mbov_0642	MAG5590	MAGa6230	MS53_0353	MARTH_orf618	MHO_4090	MCJ_001580	mhp010	MHJ_0010	MHP7448_0010	MMOB1110	MYPU_1420	MPN_124	MGA_1270
ORTHO_GROUP:230	17	17	50S ribosomal protein L31	MCAP_0140	MMCAP1_0137	MSC_0146	Mbov_0643	MAG7490	MAGa6240	MS53_0477	MARTH_orf449	MHO_3020	MCJ_004620	mhp455	MHJ_0453	MHP7448_0456	MMOB1280	MYPU_1400	MPN_360	MGA_0862
ORTHO_GROUP:316	17	17	30S ribosomal protein S4	MCAP_0237	MMCAP1_0238	MSC_0278	Mbov_0644	MAG5610	MAGa6250	MS53_0478	MARTH_orf682	MHO_0800	MCJ_002520	mhp593	MHJ_0577	MHP7448_0576	MMOB0690	MYPU_7160	MPN_446	MGA_0264
ORTHO_GROUP:166	17	17	DNA gyrase subunit A	MCAP_0040+MCAP_0042	MMCAP1_0007	MSC_0007	Mbov_0646	MAG5630	MAGa6270	MS53_0317	MARTH_orf662	MHO_4260	MCJ_000540	mhp545	MHJ_0529	MHP7448_0528	MMOB4940	MYPU_1470	MPN_004	MGA_0612
ORTHO_GROUP:327	17	17	S-adenosylmethionine synthetase	MCAP_0478	MMCAP1_0432	MSC_0492	Mbov_0663	MAG5800	MAGa6430	MS53_0610	MARTH_orf534	MHO_3640	MCJ_003760	mhp450	MHJ_0448	MHP7448_0451	MMOB3090	MYPU_7020	MPN_060	MGA_0128
ORTHO_GROUP:200	17	17	signal recognition particle protein	MCAP_0549	MMCAP1_0360	MSC_0423	Mbov_0665	MAG5820	MAGa6450	MS53_0021	MARTH_orf350	MHO_2180	MCJ_001180	mhp060	MHJ_0053	MHP7448_0057	MMOB5270	MYPU_3420	MPN_061	MGA_1143
ORTHO_GROUP:121	17	17	phosphoglycerate kinase	MCAP_0631	MMCAP1_0606	MSC_0678	Mbov_0669	MAG5860	MAGa6490	MS53_0114	MARTH_orf530	MHO_0490	MCJ_002910	mhp488	MHJ_0487	MHP7448_0490	MMOB4530	MYPU_2460	MPN_429	MGA_1187
ORTHO_GROUP:305	17	17	elongation factor G	MCAP_0153	MMCAP1_0150	MSC_0159	Mbov_0676	MAG5920	MAGa6570	MS53_0047	MARTH_orf312	MHO_1470	MCJ_002100	mhp083	MHJ_0071	MHP7448_0075	MMOB3670	MYPU_4280	MPN_227	MGA_0260
ORTHO_GROUP:310	17	17	30S ribosomal protein S7	MCAP_0152	MMCAP1_0149	MSC_0158	Mbov_0677	MAG5930	MAGa6580	MS53_0048	MARTH_orf313	MHO_1460	MCJ_002090	mhp084	MHJ_0072	MHP7448_0076	MMOB3680	MYPU_4290	MPN_226	MGA_0261
ORTHO_GROUP:341	17	17	30S ribosomal protein S12	MCAP_0151	MMCAP1_0148	MSC_0157	Mbov_0678	MAG5940	MAGa6590	MS53_0049	MARTH_orf315	MHO_1450	MCJ_002080	mhp085	MHJ_0073	MHP7448_0077	MMOB3690	MYPU_4300	MPN_225	MGA_0262
ORTHO_GROUP:220	17	15	hypothetical protein mhp614	MCAP_0609	MMCAP1_0317	MSC_0371	Mbov_0690	NoAnnotation	MAGa6800	MS53_0604	MARTH_orf024	NoAnnotation	MCJ_006720	mhp614	MHJ_0594	MHP7448_0594	MMOB4450	MYPU_1460	MPN_482	MGA_0340
ORTHO_GROUP:232	17	17	DNA-directed RNA polymerase subunit beta'	MCAP_0071	MMCAP1_0803	MSC_1009	Mbov_0694	MAG6110	MAGa6840	MS53_0484	MARTH_orf213	MHO_2670	MCJ_006830	mhp635	MHJ_0617	MHP7448_0616	MMOB2820	MYPU_5450	MPN_515+MPN_513	MGA_1005
ORTHO_GROUP:116	17	17	DNA-directed RNA polymerase subunit beta	MCAP_0070	MMCAP1_0804	MSC_1008	Mbov_0695	MAG6120	MAGa6850	MS53_0485	MARTH_orf212	MHO_2680	MCJ_006840	mhp636	MHJ_0618	MHP7448_0617	MMOB2810	MYPU_5460	MPN_516	MGA_1000
ORTHO_GROUP:275	17	17	50S ribosomal protein L7/L12	MCAP_0068	MMCAP1_0806	MSC_1007	Mbov_0697	MAG6180	MAGa7140	MS53_0421	MARTH_orf211	MHO_2690	MCJ_006850	mhp637	MHJ_0619	MHP7448_0618	MMOB5340	MYPU_2890	MPN_539	MGA_0874
ORTHO_GROUP:245	17	17	50S ribosomal protein L10	MCAP_0067	MMCAP1_0807	MSC_1006	Mbov_0698	MAG6190	MAGa7150	MS53_0420	MARTH_orf208	MHO_2700	MCJ_006860	mhp638	MHJ_0620	MHP7448_0619	MMOB5330	MYPU_2900	MPN_538	MGA_0872
ORTHO_GROUP:122	17	17	lysyl-tRNA synthetase	MCAP_0836	MMCAP1_0064	MSC_0069	Mbov_0700	MAG6210	MAGa7170	MS53_0611	MARTH_orf860	MHO_4040	MCJ_003090	mhp174	MHJ_0203	MHP7448_0207	MMOB0440	MYPU_3900,MYPU_4020	MPN_277	MGA_0753
ORTHO_GROUP:286	17	16	hypothetical protein mhp472	MCAP_0598	MMCAP1_0331	NoAnnotation	Mbov_0745	MAG6590	MAGa7550	MS53_0373	MARTH_orf271	MHO_2030	MCJ_006060	mhp472	MHJ_0471	MHP7448_0474	MMOB1910	MYPU_6240	MPN_478	MGA_0851
ORTHO_GROUP:219	17	17	ribosomal large subunit pseudouridine synthase D	MCAP_0395	MMCAP1_0517	MSC_0583	Mbov_0761	MAG6750	MAGa7710	MS53_0595	MARTH_orf515	MHO_1410	MCJ_004600	mhp457	MHJ_0455	MHP7448_0458	MMOB3260	MYPU_2980	MPN_292	MGA_0996
ORTHO_GROUP:250	17	17	tRNA (guanine-N(7)-)-methyltransferase	MCAP_0761	MMCAP1_0156	MSC_0166	Mbov_0764	MAG6780	MAGa7740	MS53_0113	MARTH_orf090	MHO_4250	MCJ_000410	mhp463	MHJ_0462	MHP7448_0465	MMOB4960	MYPU_1660	MPN_522	MGA_1194
ORTHO_GROUP:76	17	17	hypothetical protein mhp118	MCAP_0410,MCAP_0413	MMCAP1_0504+MMCAP1_0500	MSC_0564+MSC_0561	Mbov_0769	MAG6830	MAGa7790	MS53_0050	MARTH_orf163	MHO_1000	MCJ_003790	mhp118	MHJ_0253	MHP7448_0261	MMOB5250	MYPU_0540	MPN_071	MGA_0249
ORTHO_GROUP:209	17	17	thymidylate kinase	MCAP_0010	MMCAP1_0045	MSC_0046	Mbov_0771	MAG6850	MAGa7810	MS53_0052	MARTH_orf161	MHO_0980	MCJ_003810	mhp120	MHJ_0251	MHP7448_0259	MMOB0760	MYPU_0520	MPN_006	MGA_0606
ORTHO_GROUP:223	17	17	DNA polymerase III subunits gamma and tau	MCAP_0008	MMCAP1_0047	MSC_0048	Mbov_0774	MAG6870	MAGa7840	MS53_0055	MARTH_orf158	MHO_0950	MCJ_003840	mhp123	MHJ_0248	MHP7448_0256	MMOB0730	MYPU_0490	MPN_618	MGA_0401
ORTHO_GROUP:355	17	17	phosphoglyceromutase	MCAP_0752	MMCAP1_0729	MSC_0825	Mbov_0776	MAG6890	MAGa7860	MS53_0656	MARTH_orf597	MHO_3810	MCJ_006730	mhp615	MHJ_0595	MHP7448_0595	MMOB3310	MYPU_4590	MPN_628	MGA_0356
ORTHO_GROUP:298	17	17	adenine phosphoribosyltransferase	MCAP_0497	MMCAP1_0413	MSC_0474	Mbov_0783	MAG6960	MAGa7950	MS53_0687	MARTH_orf610	MHO_3680	MCJ_004300	mhp266	MHJ_0110	MHP7448_0114	MMOB1980	MYPU_3220	MPN_395	MGA_0955
ORTHO_GROUP:280	17	17	translation initiation factor IF-2	MCAP_0333	MMCAP1_0297	MSC_0349	Mbov_0784	MAG6970	MAGa7960	MS53_0686	MARTH_orf787	MHO_5270	MCJ_005430	mhp601	MHJ_0585	MHP7448_0584	MMOB1520	MYPU_2050	MPN_155	MGA_0821
ORTHO_GROUP:172	17	17	transcription elongation factor NusA	MCAP_0336	MMCAP1_0300	MSC_0352	Mbov_0786	MAG6990	MAGa7980	MS53_0685	MARTH_orf784	MHO_5250	MCJ_005450	mhp603	MHJ_0586	MHP7448_0586	MMOB1500	MYPU_2030	MPN_154	MGA_0818
ORTHO_GROUP:161	17	17	thymidine kinase	MCAP_0143	MMCAP1_0140	MSC_0149	Mbov_0788	MAG7010	MAGa8000	MS53_0521	MARTH_orf165	MHO_0550	MCJ_007010	mhp627	MHJ_0610	MHP7448_0608	MMOB6150	MYPU_1450	MPN_044	MGA_0502
ORTHO_GROUP:210	17	17	leucyl aminopeptidase	MCAP_0157	MMCAP1_0154	MSC_0163	Mbov_0789	MAG7020	MAGa8010	MS53_0153	MARTH_orf812	MHO_4300	MCJ_000420	mhp462	MHJ_0461	MHP7448_0464	MMOB4630	MYPU_7260	MPN_572	MGA_0114
ORTHO_GROUP:145	17	16	hypothetical protein mhp692	MCAP_0109	MMCAP1_0836	MSC_0958	Mbov_0791	MAG7030	MAGa8020	MS53_0501	MARTH_orf017	MHO_0470	MCJ_007270	mhp692	MHJ_0669	MHP7448_0670	MMOB1560	MYPU_2550	MPN_236	NoAnnotation
ORTHO_GROUP:12	17	17	serine protease	MCAP_0623+MCAP_0626+MCAP_0625	MMCAP1_0600	MSC_0670	Mbov_0802+Mbov_0803	MAG7120+MAG7130	MAGa8250+MAGa8260	MS53_0542	MARTH_orf128	MHO_3380+MHO_3370	MCJ_006640	mhp287	MHJ_0089	MHP7448_0092	MMOB6180	MYPU_7040+MYPU_7030	MPN_280	MGA_0652
ORTHO_GROUP:222	17	17	aspartyl/glutamyl-tRNA amidotransferase subunit B	MCAP_0709	MMCAP1_0687	MSC_0761	Mbov_0806	MAG7160	MAGa8290	MS53_0091	MARTH_orf015	MHO_0450	MCJ_001660	mhp030	MHJ_0025	MHP7448_0029	MMOB3760	MYPU_2010	MPN_238	MGA_0409+MGA_0412
ORTHO_GROUP:204	17	17	amidase	MCAP_0710	MMCAP1_0688	MSC_0762	Mbov_0807	MAG7170	MAGa8300	MS53_0092	MARTH_orf014	MHO_0440	MCJ_001650	mhp029	MHJ_0024	MHP7448_0028	MMOB3770	MYPU_2000	MPN_237	MGA_0413
ORTHO_GROUP:292	17	17	segregation and condensation protein B	MCAP_0601	MMCAP1_0328	MSC_0386	Mbov_0810	MAG7200	MAGa8330	MS53_0095	MARTH_orf011	MHO_0410	MCJ_001250	mhp654	MHJ_0634	MHP7448_0633	MMOB4760	MYPU_1160	MPN_301	MGA_0035
ORTHO_GROUP:177	17	17	segregation and condensation protein A	MCAP_0602	MMCAP1_0327	MSC_0385	Mbov_0811	MAG7210	MAGa8340	MS53_0096	MARTH_orf010	MHO_0400	MCJ_001240	mhp653	MHJ_0633	MHP7448_0632	MMOB4770	MYPU_1150	MPN_300	MGA_0037
ORTHO_GROUP:140	17	17	1-acyl-sn-glycerol-3-phosphate acyltransferase	MCAP_0402	MMCAP1_0512	MSC_0577	Mbov_0812	MAG7220	MAGa8350	MS53_0097	MARTH_orf009	MHO_0390	MCJ_001230	mhp652	MHJ_0632	MHP7448_0631	MMOB4780	MYPU_1140	MPN_299	MGA_0039
ORTHO_GROUP:348	17	17	GTP-binding protein EngA	MCAP_0577	MMCAP1_0348	MSC_0408	Mbov_0814	MAG7240	MAGa8370	MS53_0142	MARTH_orf303	MHO_1680	MCJ_002320	mhp075	MHJ_0066	MHP7448_0070	MMOB4830	MYPU_0880	MPN_475	MGA_0898
ORTHO_GROUP:136	17	17	cytidylate kinase	MCAP_0578	MMCAP1_0347	MSC_0407	Mbov_0815	MAG7250	MAGa8380	MS53_0143+MS53_0144	MARTH_orf302	MHO_1670	MCJ_002310	mhp074	MHJ_0065	MHP7448_0069	MMOB4840	MYPU_0890+MYPU_0900	MPN_476	MGA_0900,MGA_1324d
ORTHO_GROUP:139	17	17	heat-shock protein	MCAP_0370	MMCAP1_0541	MSC_0609	Mbov_0817	MAG7280	MAGa8420	MS53_0593	MARTH_orf297	MHO_1620	MCJ_006230	mhp073	MHJ_0064	MHP7448_0068	MMOB4850	MYPU_7330	MPN_021	MGA_0877,MGA_0886+MGA_0885
ORTHO_GROUP:281	17	17	ribosome-binding factor A	MCAP_0325	MMCAP1_0289	MSC_0335	Mbov_0818	MAG7290	MAGa8440	MS53_0082	MARTH_orf788	MHO_5280	MCJ_005420	mhp600	MHJ_0584	MHP7448_0583	MMOB1530	MYPU_6720	MPN_156	MGA_0824
ORTHO_GROUP:360	17	17	tyrosyl tRNA synthetase	MCAP_0639	MMCAP1_0613	MSC_0686	Mbov_0819	MAG7300	MAGa8460	MS53_0622	MARTH_orf329	MHO_2630	MCJ_001110	mhp066	MHJ_0059	MHP7448_0063	MMOB5470	MYPU_4850	MPN_669	MGA_1144
ORTHO_GROUP:295	17	17	DNA gyrase subunit B	MCAP_0041	MMCAP1_0006	MSC_0006	Mbov_0831	MAG7370	MAGa8540	MS53_0684	MARTH_orf800	MHO_3760	MCJ_000550	mhp270	MHJ_0106	MHP7448_0109	MMOB1010	MYPU_7390	MPN_003	MGA_0616
ORTHO_GROUP:126	17	17	thioredoxin	MCAP_0835	MMCAP1_0065	MSC_0072	Mbov_0832	MAG7380	MAGa8550	MS53_0655	MARTH_orf029,MARTH_orf030	MHO_4150	MCJ_000650	mhp396	MHJ_0380	MHP7448_0384	MMOB1420,MMOB1430	MYPU_1840	MPN_263	MGA_0452
ORTHO_GROUP:171	17	17	SsrA-binding protein	MCAP_0096	MMCAP1_0776	MSC_0857	Mbov_0833	MAG7390	MAGa8560	MS53_0480	MARTH_orf151	MHO_1910	MCJ_005720	mhp110	MHJ_0261	MHP7448_0269	MMOB2640	MYPU_3520	MPN_074	MGA_0102
ORTHO_GROUP:112	17	17	cell division protein	MCAP_0017	MMCAP1_0039	MSC_0039	Mbov_0845	MAG7450	MAGa8630	MS53_0614	MARTH_orf856	MHO_4230	MCJ_003080	mhp175	MHJ_0202	MHP7448_0206	MMOB5400	MYPU_7790	MPN_671	MGA_0659
ORTHO_GROUP:343	17	17	peptidyl-tRNA hydrolase	MCAP_0105	MMCAP1_0832	MSC_0954	Mbov_0847	MAG7470	MAGa8650	MS53_0616	MARTH_orf853	MHO_4210	MCJ_003060	mhp177	MHJ_0200	MHP7448_0204	MMOB5410	MYPU_7810	MPN_221	MGA_0506
ORTHO_GROUP:247	17	12	hypothetical protein mhp039	MCAP_0098	MMCAP1_0774	NoAnnotation		NoAnnotation	NoAnnotation	MS53_0709	MARTH_orf394	MHO_1890	MCJ_006620	mhp039	MHJ_0677	MHP7448_0680	MMOB2660	NoAnnotation	MPN_242	MGA_0122
ORTHO_GROUP:150	16	16	putative sugar ABC transporter ATP-binding protein	MCAP_0037	MMCAP1_0010	MSC_0010	Mbov_0018	MAG0140	MAGa0160	MS53_0137	MARTH_orf821		MCJ_007040	mhp624	MHJ_0607	MHP7448_0605	MMOB0370	MYPU_6190	MPN_258	MGA_0372
ORTHO_GROUP:38	16	16	hypothetical protein mhp625	MCAP_0038	MMCAP1_0009	MSC_0009	Mbov_0019	MAG0150	MAGa0170	MS53_0138	MARTH_orf822		MCJ_007030	mhp625	MHJ_0608	MHP7448_0606	MMOB0380	MYPU_6180	MPN_262+MPN_259	MGA_0368
ORTHO_GROUP:377	16	16	hypothetical protein mhp626	MCAP_0039	MMCAP1_0008	MSC_0008	Mbov_0020	MAG0160	MAGa0180	MS53_0139	MARTH_orf823		MCJ_007020	mhp626	MHJ_0609	MHP7448_0607	MMOB0390	MYPU_6170	MPN_260	MGA_0365
ORTHO_GROUP:15	16	9	hypothetical protein MAG_0390	MCAP_0115	MMCAP1_0841	MSC_0963	Mbov_0038	MAG0390	MAGa0390	MS53_0188	NoAnnotation	NoAnnotation	MCJ_004420	NoAnnotation	NoAnnotation	NoAnnotation	NoAnnotation	NoAnnotation		MGA_0241
ORTHO_GROUP:389	16	16	fructose-bisphosphate aldolase	MCAP_0136	MMCAP1_0131	MSC_0139	Mbov_0086	MAG0780	MAGa0840	MS53_0354		MHO_0670	MCJ_001620	mhp014	MHJ_0014	MHP7448_0014	MMOB1260	MYPU_1100	MPN_025	MGA_0498
ORTHO_GROUP:380	16	16	tRNA/rRNA methyltransferase	MCAP_0364	MMCAP1_0548	MSC_0615	Mbov_0093	MAG0850	MAGa0910	MS53_0568	MARTH_orf364	MHO_2210		mhp239	MHJ_0139	MHP7448_0143	MMOB1210	MYPU_3030	MPN_521	MGA_1195
ORTHO_GROUP:191	16	16	hypothetical protein mhp127	MCAP_0510	MMCAP1_0400	MSC_0458	Mbov_0109	MAG0980	MAGa1060	MS53_0016		MHO_3260	MCJ_003890	mhp127	MHJ_0244	MHP7448_0252	MMOB5890	MYPU_4750	MPN_032	MGA_0902
ORTHO_GROUP:370	16	16	oligoendopeptidase F	MCAP_0193	MMCAP1_0188	MSC_0237	Mbov_0133	MAG1240	MAGa1300	MS53_0350	MARTH_orf611	MHO_3670	MCJ_004450	mhp520	MHJ_0522	MHP7448_0521	MMOB1990	MYPU_3210	MPN_197
ORTHO_GROUP:170	16	16	tRNA pseudouridine synthase B	MCAP_0326	MMCAP1_0290	MSC_0336	Mbov_0266	MAG2260	MAGa2420	MS53_0565	MARTH_orf284	MHO_2350	MCJ_005130	mhp104	MHJ_0268	MHP7448_0276	MMOB4660	MYPU_5500		MGA_0831
ORTHO_GROUP:92	16	16	hypothetical protein mhp102	MCAP_0327	MMCAP1_0291	MSC_0337	Mbov_0268	MAG2280	MAGa2440	MS53_0563	MARTH_orf367	MHO_2380	MCJ_005110	mhp102	MHJ_0270	MHP7448_0278	MMOB4680	MYPU_5480	MPN_160
ORTHO_GROUP:361	16	16	hypothetical protein mhp284	MCAP_0463	MMCAP1_0447	MSC_0507	Mbov_0297	MAG2620	MAGa2750	MS53_0432	MARTH_orf673	MHO_0700	MCJ_005700	mhp284	MHJ_0092	MHP7448_0095	MMOB2690	MYPU_4570		MGA_1275
ORTHO_GROUP:97	16	16	putative high affinity transport system protein p37 precursor	MCAP_0731	MMCAP1_0708	MSC_0790,MSC_0804	Mbov_0306	MAG2690	MAGa2820	MS53_0087	MARTH_orf104	MHO_3610,MHO_3620	MCJ_000440	mhp371	MHJ_0356	MHP7448_0360		MYPU_2250	MPN_415	MGA_1017
ORTHO_GROUP:221	16	16	DNA topoisomerase I	MCAP_0792	MMCAP1_0859	MSC_0931	Mbov_0313	MAG2750	MAGa2880	MS53_0531	MARTH_orf298	MHO_1630		mhp097	MHJ_0275	MHP7448_0283	MMOB0820	MYPU_4710	MPN_261	MGA_0454
ORTHO_GROUP:169	16	16	hypothetical protein mhp670	MCAP_0147	MMCAP1_0144	MSC_0153	Mbov_0319	MAG4520	MAGa4740	MS53_0089	MARTH_orf655	MHO_3870	MCJ_000330	mhp670	MHJ_0649	MHP7448_0649	MMOB3710	MYPU_6130		MGA_0865
ORTHO_GROUP:228	16	16	hypothetical protein mhp227	MCAP_0506	MMCAP1_0404	MSC_0463	Mbov_0329	MAG4430	MAGa4650	MS53_0671	MARTH_orf127	MHO_3360	MCJ_006270	mhp227	MHJ_0151	MHP7448_0155	MMOB3845	MYPU_1590		MGA_0016
ORTHO_GROUP:385	16	16	hypoxanthine-guanine phosphoribosyltransferase	MCAP_0216	MMCAP1_0216	MSC_0256	Mbov_0404	MAG3840	MAGa4340	MS53_0381	MARTH_orf377	MHO_1940		mhp117	MHJ_0254	MHP7448_0262	MMOB4340	MYPU_5510	MPN_672	MGA_0658
ORTHO_GROUP:309	16	16	cell division protein ftsZ	MCAP_0390	MMCAP1_0522	MSC_0588	Mbov_0425	MAG3710	MAGa4180	MS53_0340	MARTH_orf260	MHO_2270	MCJ_002990	mhp407	MHJ_0406	MHP7448_0393		MYPU_4910	MPN_317	MGA_0027
ORTHO_GROUP:235	16	16	single-strand binding protein	MCAP_0025	MMCAP1_0026	MSC_0026	Mbov_0429	MAG3670	MAGa4130	MS53_0533	MARTH_orf695	MHO_1130	MCJ_003540+MCJ_003580,MCJ_004540	mhp306	MHJ_0286	MHP7448_0295	MMOB2260	MYPU_6100	MPN_229
ORTHO_GROUP:43	16	12	ABC transporter ATP-binding protein	MCAP_0538	MMCAP1_0371	MSC_0434	Mbov_0491,Mbov_0687	MAG3100,MAG5990	MAGa3500,MAGa6650	MS53_0506	MARTH_orf684	MHO_2310,MHO_3820	NoAnnotation		NoAnnotation	NoAnnotation	MMOB5100	NoAnnotation	MPN_019	MGA_0626,MGA_1287
ORTHO_GROUP:174	16	15	F0F1 ATP synthase subunit beta	MCAP_0359	MMCAP1_0575	MSC_0618	Mbov_0508	MAG2940	MAGa3320	MS53_0160,MS53_0464	MARTH_orf256,MARTH_orf498	MHO_3120	MCJ_003470	mhp476	MHJ_0475	NoAnnotation	MMOB2960	MYPU_6990		MGA_0491
ORTHO_GROUP:176	16	16	F0F1 ATP synthase subunit alpha	MCAP_0358	MMCAP1_0576	MSC_0619	Mbov_0509	MAG2930	MAGa3310	MS53_0159,MS53_0465	MARTH_orf258,MARTH_orf499	MHO_3130	MCJ_003460	mhp477	MHJ_0476	MHP7448_0479	MMOB2970	MYPU_4490,MYPU_7000		MGA_0488
ORTHO_GROUP:132	16	16	hypothetical protein mhp480	MCAP_0355	MMCAP1_0579	MSC_0622	Mbov_0512	MAG2900	MAGa3280	MS53_0157,MS53_0468	MARTH_orf252,MARTH_orf502	MHO_3160	MCJ_003430	mhp480	MHJ_0479	MHP7448_0482	MMOB3000	MYPU_4460,MYPU_5020		MGA_0482
ORTHO_GROUP:13	16	16	cation-transporting P-type ATPase	MCAP_0244	MMCAP1_0246	MSC_0289	Mbov_0533	MAG4590	MAGa4840	MS53_0572	MARTH_orf027	MHO_5050+MHO_5060	MCJ_005290	mhp111	MHJ_0260	MHP7448_0268		MYPU_1550	MPN_209	MGA_1061+MGA_1068
ORTHO_GROUP:85	16	16	ABC transporter ATP binding protein	MCAP_0797	MMCAP1_0864	MSC_0323,MSC_0926	Mbov_0535	MAG4610	MAGa5080	MS53_0130	MARTH_orf140,MARTH_orf575,MARTH_orf577	MHO_4960	MCJ_000370	mhp467	MHJ_0466	MHP7448_0469		MYPU_1960	MPN_334	MGA_0806
ORTHO_GROUP:105	16	14	hypothetical protein mhp362		NoAnnotation	NoAnnotation	Mbov_0573,Mbov_0752	MAG4980,MAG6660	MAGa5440,MAGa7620	MS53_0527,MS53_0666	MARTH_orf028	MHO_4140	MCJ_005950	mhp362	MHJ_0346	MHP7448_0351	MMOB1410,MMOB5770	MYPU_7210	MPN_382	MGA_1054n
ORTHO_GROUP:395	16	16	glutamyl-tRNA synthetase	MCAP_0130	MMCAP1_0126	MSC_0131	Mbov_0660	MAG5780	MAGa6410	MS53_0100	MARTH_orf641	MHO_4390		mhp241	MHJ_0137	MHP7448_0141	MMOB0050	MYPU_6820	MPN_678	MGA_0594
ORTHO_GROUP:215	16	16	30S ribosomal protein S16	MCAP_0547	MMCAP1_0362	MSC_0425	Mbov_0710	MAG6250	MAGa7210	MS53_0010	MARTH_orf245	MHO_2590		mhp094	MHJ_0278	MHP7448_0286	MMOB4300	MYPU_4690	MPN_660	MGA_0440
ORTHO_GROUP:390	16	16	tRNA (guanine-N1)-methyltransferase	MCAP_0545	MMCAP1_0364	MSC_0427	Mbov_0711	MAG6260	MAGa7220	MS53_0011	MARTH_orf246	MHO_2600		mhp095	MHJ_0277	MHP7448_0285	MMOB4290	MYPU_4680	MPN_659	MGA_0439
ORTHO_GROUP:391	16	16	50S ribosomal protein L19	MCAP_0544	MMCAP1_0365	MSC_0428	Mbov_0712	MAG6270	MAGa7230	MS53_0012	MARTH_orf247	MHO_2610		mhp096	MHJ_0276	MHP7448_0284	MMOB4280	MYPU_4670	MPN_658	MGA_0438
ORTHO_GROUP:300	16	16	recombination protein RecR	MCAP_0009	MMCAP1_0046	MSC_0047	Mbov_0772	MAG6860	MAGa7820	MS53_0053	MARTH_orf160	MHO_0970	MCJ_003820	mhp121	MHJ_0250	MHP7448_0258	MMOB0750	MYPU_0510		MGA_0399
ORTHO_GROUP:67	16	16	CDP-diacylglycerol--glycerol-3-phosphate 3-phosphatidyltransferase	MCAP_0808	MMCAP1_0875	MSC_0911	Mbov_0780	MAG6930	MAGa7910	MS53_0494	MARTH_orf335	MHO_2070		mhp099	MHJ_0273	MHP7448_0281	MMOB3570	MYPU_1680	MPN_253	MGA_1067
ORTHO_GROUP:59	16	16	phosphatidate cytidylyltransferase	MCAP_0340	MMCAP1_0304	MSC_0356	Mbov_0781	MAG6940	MAGa7920		MARTH_orf733	MHO_4620	MCJ_006790	mhp550	MHJ_0534	MHP7448_0533	MMOB0560	MYPU_4740	MPN_637	MGA_0785
ORTHO_GROUP:113	16	16	protoporphirogen oxidase	MCAP_0145	MMCAP1_0142	MSC_0151	Mbov_0823	MAG7340	MAGa8510	MS53_0182	MARTH_orf296	MHO_1610		mhp242	MHJ_0136	MHP7448_0140	MMOB1890	MYPU_1060	MPN_362	MGA_0864
ORTHO_GROUP:393	16	16	peptide chain release factor 1	MCAP_0144	MMCAP1_0141	MSC_0150	Mbov_0824	MAG7350	MAGa8520	MS53_0183	MARTH_orf295	MHO_1600		mhp243	MHJ_0135	MHP7448_0139	MMOB1900	MYPU_1050	MPN_361	MGA_0863
ORTHO_GROUP:89	16	16	hypothetical protein mhp451	MCAP_0021	MMCAP1_0030	MSC_0030	Mbov_0843	MAG7430	MAGa8610	MS53_0612	MARTH_orf119	MHO_3520	MCJ_004660	mhp451	MHJ_0449	MHP7448_0452		MYPU_7730	MPN_081,MPN_683	MGA_0655
ORTHO_GROUP:208	16	16	hypothetical protein mhp176	MCAP_0014	MMCAP1_0040	MSC_0042	Mbov_0846	MAG7460	MAGa8640	MS53_0615	MARTH_orf854	MHO_4220	MCJ_003070	mhp176	MHJ_0201	MHP7448_0205		MYPU_7800	MPN_222	MGA_0507
ORTHO_GROUP:416	15	15	lipoate-protein ligase A	MCAP_0224	MMCAP1_0224	MSC_0264	Mbov_0068	MAG0600	MAGa0640	MS53_0060			MCJ_003870	mhp125	MHJ_0246	MHP7448_0254	MMOB0580	MYPU_0320	MPN_389	MGA_0158
ORTHO_GROUP:320	15	15	ribosomal large subunit pseudouridine synthase B	MCAP_0600	MMCAP1_0329	MSC_0387	Mbov_0083	MAG0760	MAGa0810	MS53_0318	MARTH_orf286	MHO_1560	MCJ_002870	mhp215	MHJ_0162	MHP7448_0166	MMOB4525	MYPU_3370
ORTHO_GROUP:408	15	15	pyruvate dehydrogenase E1-alpha subunit	MCAP_0225	MMCAP1_0225	MSC_0265	Mbov_0102	MAG0930	MAGa1000	MS53_0272			MCJ_000670	mhp265	MHJ_0111	MHP7448_0115	MMOB5840	MYPU_7640	MPN_393	MGA_0165
ORTHO_GROUP:420	15	15	pyruvate dehydrogenase	MCAP_0226	MMCAP1_0226	MSC_0266	Mbov_0103	MAG0940	MAGa1010	MS53_0273			MCJ_000680	mhp264	MHJ_0112	MHP7448_0116	MMOB5830	MYPU_7630	MPN_392	MGA_0164
ORTHO_GROUP:25	15	15	dihydrolipoamide acetyltransferase	MCAP_0228+MCAP_0227	MMCAP1_0228+MMCAP1_0227	MSC_0268+MSC_0267	Mbov_0105+Mbov_0104,Mbov_0566	MAG0950+MAG0945,MAG4910	MAGa1030+MAGa1020,MAGa5380	MS53_0274,MS53_0275			MCJ_000690,MCJ_000700	mhp503,mhp504	MHJ_0503,MHJ_0504	MHP7448_0506,MHP7448_0507	MMOB5800+MMOB5810,MMOB5820	MYPU_7610,MYPU_7620	MPN_390+MPN_391	MGA_0162+MGA_0161
ORTHO_GROUP:374	15	14	oligopeptide ABC transporter permease protein	NoAnnotation			Mbov_0112	MAG1010	MAGa1100	MS53_0348	MARTH_orf402	MHO_1520	MCJ_002380	mhp501	MHJ_0501	MHP7448_0504	MMOB4510	MYPU_2830	MPN_215	MGA_0223+MGA_0224
ORTHO_GROUP:428	15	15	hypothetical protein mhp347	MCAP_0628	MMCAP1_0604		Mbov_0130	MAG1220	MAGa1280	MS53_0115	MARTH_orf801	MHO_3750	MCJ_000590	mhp347	MHJ_0326	MHP7448_0335	MMOB5740	MYPU_7580		MGA_0047
ORTHO_GROUP:241	15	15	phosphotransacetylase	MCAP_0229	MMCAP1_0229	MSC_0269	Mbov_0150,Mbov_0567	MAG1390,MAG4920	MAGa1430,MAGa5390	MS53_0653			MCJ_000910	mhp506	MHJ_0506	MHP7448_0509	MMOB1680	MYPU_2370	MPN_428	MGA_0432
ORTHO_GROUP:418	15	15	hypothetical protein mhp004	MCAP_0548	MMCAP1_0361	MSC_0424	Mbov_0192	MAG1750	MAGa1740	MS53_0516	MARTH_orf790	MHO_5300	MCJ_000050	mhp004	MHJ_0004	MHP7448_0004	MMOB1550	MYPU_2540
ORTHO_GROUP:384	15	15	hypothetical protein mhp228	MCAP_0207	MMCAP1_0202	MSC_0219	Mbov_0195	MAG1790	MAGa1770	MS53_0112	MARTH_orf714	MHO_4850	MCJ_006280	mhp228	MHJ_0150	MHP7448_0154	MMOB5560	MYPU_6880
ORTHO_GROUP:424	15	15	hypothetical protein mhp475		MMCAP1_0172	MSC_0241	Mbov_0200	MAG1840	MAGa1820	MS53_0618	MARTH_orf242	MHO_3310	MCJ_000890	mhp475	MHJ_0474	MHP7448_0477	MMOB1220	MYPU_3010		MGA_0295
ORTHO_GROUP:381	15	15	hypothetical protein mhp409	MCAP_0012	MMCAP1_0043	MSC_0044	Mbov_0227	MAG2070	MAGa2070	MS53_0302	MARTH_orf216	MHO_1360	MCJ_003210	mhp409	MHJ_0408	MHP7448_0395	MMOB2310	MYPU_4720
ORTHO_GROUP:398	15	15	NADH oxidase	MCAP_0223	MMCAP1_0223	MSC_0263	Mbov_0299	MAG2630	MAGa2760	MS53_0522			MCJ_003020	mhp299	MHJ_0078	MHP7448_0082	MMOB6200	MYPU_0230	MPN_394	MGA_0167
ORTHO_GROUP:30	15	15	hypothetical protein mhp247	MCAP_0499	MMCAP1_0411	MSC_0471+MSC_0470	Mbov_0335	MAG4370	MAGa4590	MS53_0553	MARTH_orf688+MARTH_orf689	MHO_3900+MHO_3890	MCJ_001980	mhp247	MHJ_0131	MHP7448_0135	MMOB1700	MYPU_1090+MYPU_1080
ORTHO_GROUP:397	15	13	hypothetical protein mhp610	NoAnnotation			Mbov_0476	MAG3250,MAG3320	MAGa3650	MS53_0434	MARTH_orf702	MHO_1070	MCJ_006690	mhp610	MHJ_0591	MHP7448_0591	MMOB5000	NoAnnotation	MPN_268	MGA_0289
ORTHO_GROUP:379	15	15	hypothetical protein mhp634	MCAP_0266	MMCAP1_0270	MSC_0311	Mbov_0480	MAG3210	MAGa3610	MS53_0013	MARTH_orf806	MHO_3970	MCJ_006820	mhp634	MHJ_0616	MHP7448_0615	MMOB1320	MYPU_1200
ORTHO_GROUP:118	15	15	methionine sulfoxide reductase B	MCAP_0722	MMCAP1_0699	MSC_0774	Mbov_0488	MAG3130	MAGa3530		MARTH_orf807		MCJ_001120,MCJ_002510	mhp546	MHJ_0530	MHP7448_0529	MMOB2320,MMOB4950	MYPU_5060,MYPU_7780	MPN_607,MPN_662	MGA_0149,MGA_0571
ORTHO_GROUP:73	15	15	hypothetical protein mhp478	MCAP_0357	MMCAP1_0577	MSC_0620	Mbov_0510	MAG2920	MAGa3300	MS53_0158,MS53_0466	MARTH_orf255,MARTH_orf500	MHO_3140	MCJ_003450	mhp478	MHJ_0477	MHP7448_0480		MYPU_5000		MGA_0487+MGA_0485
ORTHO_GROUP:312	15	15	hypothetical protein mhp481	MCAP_0354	MMCAP1_0580	MSC_0623	Mbov_0513	MAG2890	MAGa3270	MS53_0156	MARTH_orf251,MARTH_orf503	MHO_3170	MCJ_003420	mhp481	MHJ_0480	MHP7448_0483		MYPU_7010		MGA_0480
ORTHO_GROUP:311	15	14	hypothetical protein mhp376			NoAnnotation	Mbov_0528	MAG4540	MAGa4760	MS53_0074	MARTH_orf317	MHO_2040	MCJ_000470	mhp376	MHJ_0361	MHP7448_0365	MMOB3600	MYPU_4620	MPN_450	MGA_0336
ORTHO_GROUP:225	15	14	hypothetical protein mhp220	MCAP_0058	MMCAP1_0107	MSC_0102	Mbov_0541	MAG4670	MAGa5140	MS53_0324	MARTH_orf181	MHO_1210	MCJ_002820	mhp220	MHJ_0158	MHP7448_0162	NoAnnotation	MYPU_1690
ORTHO_GROUP:409	15	15	phosphocarrier protein HPr	MCAP_0716	MMCAP1_0694	MSC_0768	Mbov_0543	MAG4690	MAGa5160	MS53_0394			MCJ_001940	mhp628	MHJ_0611	MHP7448_0609	MMOB4060	MYPU_6030	MPN_053	MGA_0664
ORTHO_GROUP:129	15	12	ABC transporter ATP binding protein	NoAnnotation	NoAnnotation		Mbov_0552	MAG4780	MAGa5250	MS53_0433+MS53_0429+MS53_0704	MARTH_orf701	MHO_1080	MCJ_006700	mhp611	MHJ_0592	MHP7448_0592	MMOB4990	MYPU_1220	NoAnnotation
ORTHO_GROUP:388	15	15	PTS system, lichenan-specific IIA component	MCAP_0866	MMCAP1_0906	MSC_1064	Mbov_0554	MAG4800	MAGa5270	MS53_0282,MS53_0339	MARTH_orf798	MHO_3770	MCJ_006590	mhp042	MHJ_0036	MHP7448_0040	MMOB5930	MYPU_7400
ORTHO_GROUP:55	15	15	hypothetical protein mhp246	MCAP_0814+MCAP_0815	MMCAP1_0124,MMCAP1_0881	MSC_0118	Mbov_0571	MAG4970	MAGa5430	MS53_0481			MCJ_006140	mhp246	MHJ_0132	MHP7448_0136	MMOB0420+MMOB0430	MYPU_7480	MPN_076+MPN_077	MGA_0468
ORTHO_GROUP:372	15	13	ABC transporter ATP-binding protein	NoAnnotation		NoAnnotation	Mbov_0581	MAG5050	MAGa5520	MS53_0330	MARTH_orf836	MHO_0740	MCJ_000160	mhp380	MHJ_0365	MHP7448_0369		MYPU_0260	MPN_134	MGA_0677
ORTHO_GROUP:373	15	15	ABC transporter ATP binding protein	MCAP_0123	MMCAP1_0118	MSC_0113	Mbov_0680	MAG5960	MAGa6610	MS53_0080	MARTH_orf877	MHO_3210	MCJ_005980	mhp171	MHJ_0206	MHP7448_0210	MMOB6230	MYPU_6900
ORTHO_GROUP:144	15	15	ATP-dependent protease binding protein	MCAP_0366	MMCAP1_0545	MSC_0613	Mbov_0703	MAG6240	MAGa7200		MARTH_orf037	MHO_0180	MCJ_000840	mhp278	MHJ_0098	MHP7448_0101	MMOB3650		MPN_531	MGA_0178
ORTHO_GROUP:407	15	15	phosphoenolpyruvate-protein phosphotransferase	MCAP_0233	MMCAP1_0233	MSC_0273	Mbov_0715	MAG6300	MAGa7260	MS53_0523			MCJ_004010	mhp470	MHJ_0469	MHP7448_0472	MMOB0610	MYPU_6020	MPN_627	MGA_0763
ORTHO_GROUP:417	15	15	NH(3)-dependent NAD+ synthetase	MCAP_0531	MMCAP1_0378	MSC_0440	Mbov_0746	MAG6600	MAGa7560		MARTH_orf282	MHO_1800	MCJ_006050	mhp471	MHJ_0470	MHP7448_0473	MMOB1920	MYPU_6230	MPN_562
ORTHO_GROUP:86	15	15	hypothetical protein mhp394	MCAP_0046	MMCAP1_0096	MSC_0090	Mbov_0753	MAG6670	MAGa7630	MS53_0490	MARTH_orf516	MHO_1400	MCJ_003240	mhp394	MHJ_0378	MHP7448_0382		MYPU_2760		MGA_1271+MGA_1267
ORTHO_GROUP:130	15	15	ribosomal large subunit pseudouridine synthase C	MCAP_0714	MMCAP1_0692	MSC_0766	Mbov_0809	MAG7190	MAGa8320	MS53_0094	MARTH_orf012	MHO_0420	MCJ_001630	mhp015	MHJ_0015	MHP7448_0015	MMOB4750	MYPU_1170
ORTHO_GROUP:34	15	7	ABC transporter ATP binding protein	NoAnnotation		NoAnnotation		NoAnnotation		NoAnnotation	NoAnnotation	NoAnnotation	MCJ_000760+MCJ_000740	mhp023,mhp091+mhp092	MHJ_0020,MHJ_0280	MHP7448_0021	MMOB3850	MYPU_0660,MYPU_6250	NoAnnotation	MGA_1088
ORTHO_GROUP:376	14	14	putative tRNA/rRNA methyltransferase	MCAP_0462	MMCAP1_0448	MSC_0508	Mbov_0094	MAG0860	MAGa0920	MS53_0569		MHO_2370		mhp238	MHJ_0140	MHP7448_0144	MMOB1200	MYPU_3040		MGA_0188
ORTHO_GROUP:414	14	14	cytidine deaminase				Mbov_0124	MAG1160	MAGa1220	MS53_0388	MARTH_orf331	MHO_2580	MCJ_002770	mhp225	MHJ_0153	MHP7448_0157	MMOB3470	MYPU_3790	MPN_065	MGA_0361
ORTHO_GROUP:411	14	14	ribonuclease HII				Mbov_0201	MAG1850	MAGa1830	MS53_0619	MARTH_orf243	MHO_3300	MCJ_006710	mhp613	MHJ_0593	MHP7448_0593	MMOB1230	MYPU_3000	MPN_118	MGA_0043+MGA_1260
ORTHO_GROUP:410	14	13	hypothetical protein MAG_2030	MCAP_0480	MMCAP1_0430	MSC_0490	Mbov_0223	MAG2030	MAGa2030	MS53_0146	MARTH_orf058	NoAnnotation	MCJ_002540				MMOB0530	MYPU_6730	MPN_424	MGA_0922
ORTHO_GROUP:413	14	14	CTP synthetase	MCAP_0133	MMCAP1_0129	MSC_0134	Mbov_0255	MAG2190	MAGa2300		MARTH_orf596		MCJ_005770	mhp100	MHJ_0272	MHP7448_0280	MMOB4080	MYPU_6660		MGA_0953
ORTHO_GROUP:71	14	13	glycerol transporter subunit A	MCAP_0454	MMCAP1_0456	MSC_0516	Mbov_0271,Mbov_0742	MAG2310,MAG6560+MAG6550	MAGa2470,MAGa7520	MS53_0383			MCJ_003270	mhp391	MHJ_0375	MHP7448_0379	NoAnnotation	MYPU_4970		MGA_1076
ORTHO_GROUP:308	14	13	hypothetical protein mhp392	MCAP_0453	MMCAP1_0457	MSC_0517	Mbov_0272,Mbov_0741	MAG2320,MAG6540	MAGa2480,MAGa7510	MS53_0384			MCJ_003260	mhp392	MHJ_0376	MHP7448_0380	NoAnnotation	MYPU_4980		MGA_1077
ORTHO_GROUP:453	14	14	hypothetical protein mhp064	MCAP_0501	MMCAP1_0409	MSC_0468	Mbov_0301	MAG2640	MAGa2770	MS53_0456			MCJ_001140	mhp064	MHJ_0057	MHP7448_0061	MMOB2880	MYPU_4560		MGA_0009
ORTHO_GROUP:431	14	14	30S ribosomal protein S6				Mbov_0314	MAG2760	MAGa2890	MS53_0532	MARTH_orf696	MHO_1120	MCJ_004530	mhp307	MHJ_0287	MHP7448_0296	MMOB2270	MYPU_6110	MPN_228	MGA_0423
ORTHO_GROUP:441	14	14	glycerol uptake facilitator protein	MCAP_0217	MMCAP1_0217	MSC_0257	Mbov_0324	MAG4480	MAGa4700				MCJ_000240	mhp369	MHJ_0354	MHP7448_0358	MMOB2930	MYPU_2220	MPN_043	MGA_0641
ORTHO_GROUP:454	14	14	glycerol kinase	MCAP_0218	MMCAP1_0218	MSC_0258	Mbov_0325	MAG4470	MAGa4690				MCJ_000230	mhp370	MHJ_0355	MHP7448_0359	MMOB2940	MYPU_2210	MPN_050	MGA_0644
ORTHO_GROUP:455	14	14	hypothetical protein MAG_4410	MCAP_0490	MMCAP1_0420	MSC_0481	Mbov_0331	MAG4410	MAGa4630	MS53_0673	MARTH_orf741	MHO_4670	MCJ_003370				MMOB4130	MYPU_1610	MPN_547	MGA_0183
ORTHO_GROUP:465	14	14	putative glycerol-3-phosphate acyltransferase PlsX	MCAP_0491	MMCAP1_0419	MSC_0480	Mbov_0332	MAG4400	MAGa4620	MS53_0674	MARTH_orf740	MHO_4680	MCJ_003360				MMOB4120	MYPU_1620	MPN_546	MGA_0181
ORTHO_GROUP:99	14	14	hypothetical protein MAG_3620	MCAP_0122	MMCAP1_0117	MSC_0112	Mbov_0434	MAG3620	MAGa4080	MS53_0020	MARTH_orf866	MHO_4370	MCJ_006950				MMOB1180	MYPU_2950	MPN_350	MGA_0008
ORTHO_GROUP:371	14	13	ATP synthase epsilon chain	MCAP_0085	MMCAP1_0789	MSC_0884	Mbov_0437	MAG3570	MAGa3930	MS53_0404	MARTH_orf049	MHO_0270	NoAnnotation				MMOB2070	MYPU_2650	MPN_597	MGA_1179
ORTHO_GROUP:502	14	14	hypothetical protein mhp486				Mbov_0496	MAG3060	MAGa3440	MS53_0498	MARTH_orf527	MHO_0510	MCJ_002940	mhp486	MHJ_0485	MHP7448_0488	MMOB4550	MYPU_4070	MPN_244	MGA_0119
ORTHO_GROUP:18	14	14	hypothetical protein mhp631	MCAP_0345,MCAP_0347	MMCAP1_0587,MMCAP1_0589	MSC_0633,MSC_0637+MSC_0636	Mbov_0516+Mbov_0517	MAG2850+MAG2860	MAGa3230+MAGa3240	MS53_0070+MS53_0069	MARTH_orf508		MCJ_003480+MCJ_003500,MCJ_004710	mhp631,mhp639	MHJ_0614,MHJ_0621	MHP7448_0612,MHP7448_0620		MYPU_3930,MYPU_4380,MYPU_5050		MGA_0576,MGA_0578a+MGA_0578b+MGA_0578c+MGA_0578d,MGA_0586,MGA_0588
ORTHO_GROUP:32	14	14	hypothetical protein mhp468	MCAP_0802	MMCAP1_0865+MMCAP1_0869	MSC_0324,MSC_0925	Mbov_0534	MAG4600	MAGa5070		MARTH_orf139,MARTH_orf568	MHO_4950	MCJ_000360	mhp468	MHJ_0467	MHP7448_0470		MYPU_1970+MYPU_1950		MGA_0805
ORTHO_GROUP:285	14	13	hypothetical protein mhp466	MCAP_0800	MMCAP1_0867	MSC_0321,MSC_0923	Mbov_0537	MAG4630	MAGa5100	MS53_0132		MHO_4980	MCJ_000380	mhp466	MHJ_0465	MHP7448_0468	NoAnnotation	MYPU_1940
ORTHO_GROUP:168	14	14	hypothetical protein mhp465	MCAP_0794,MCAP_0799	MMCAP1_0866+MMCAP1_0861	MSC_0320,MSC_0924	Mbov_0538	MAG4640	MAGa5110	MS53_0133		MHO_4990	MCJ_000390	mhp465	MHJ_0464	MHP7448_0467		MYPU_1930		MGA_0810
ORTHO_GROUP:273	14	14	hypothetical protein mhp411	MCAP_0776	MMCAP1_0822	MSC_0941	Mbov_0540	MAG4660	MAGa5130		MARTH_orf661	MHO_4290	MCJ_003190	mhp411	MHJ_0410	MHP7448_0397	MMOB0810	MYPU_2960
ORTHO_GROUP:443	14	13	sn-glycerol-3-phosphate transport system permease				Mbov_0582	MAG5060	MAGa5530	MS53_0331	MARTH_orf839	MHO_0750	MCJ_000170	mhp381	MHJ_0366	MHP7448_0370	NoAnnotation	MYPU_0270	MPN_135	MGA_0680
ORTHO_GROUP:11	14	11	hypothetical protein mhp067	NoAnnotation	MMCAP1_0596	MSC_0658+MSC_0656+MSC_0657	Mbov_0647			NoAnnotation	MARTH_orf700	MHO_2390+MHO_2420	MCJ_002580	mhp067	MHJ_0060	MHP7448_0064	NoAnnotation		MPN_153	MGA_0793
ORTHO_GROUP:470	14	14	nicotinate phosphoribosyltransferase	MCAP_0640	MMCAP1_0614	MSC_0687	Mbov_0668	MAG5850	MAGa6480		MARTH_orf880	MHO_5340	MCJ_003220	mhp408	MHJ_0407	MHP7448_0394	MMOB3120	MYPU_4830
ORTHO_GROUP:437	14	14	hypothetical protein mhp235				Mbov_0701	MAG6220	MAGa7180	MS53_0395	MARTH_orf309	MHO_1720	MCJ_004720	mhp235	MHJ_0143	MHP7448_0147	MMOB3080	MYPU_4770	MPN_551	MGA_0195
ORTHO_GROUP:23	14	13	hypothetical protein mhp438	MCAP_0365	NoAnnotation	MSC_0614	Mbov_0717,Mbov_0725	MAG6320,MAG6400	MAGa7280,MAGa7360	MS53_0680			MCJ_002630+MCJ_002620	mhp438+mhp437	MHJ_0433+MHJ_0432	MHP7448_0435+MHP7448_0434	MMOB0460,MMOB0470	MYPU_2870,MYPU_5440	MPN_383,MPN_499
ORTHO_GROUP:56	14	10	hypothetical protein mhp495		NoAnnotation	NoAnnotation	Mbov_0756	MAG6690	MAGa7660	MS53_0294	MARTH_orf339		MCJ_005900	mhp495	MHJ_0495	MHP7448_0498	NoAnnotation	NoAnnotation		MGA_1103
ORTHO_GROUP:195	14	13	DNA polymerase III subunit delta'	NoAnnotation			Mbov_0770	MAG6840	MAGa7800	MS53_0051	MARTH_orf162	MHO_0990	MCJ_003800	mhp119	MHJ_0252	MHP7448_0260	MMOB5260	MYPU_0530		MGA_0605
ORTHO_GROUP:500	14	14	hypothetical protein mhp122				Mbov_0773	MAG6865	MAGa7830	MS53_0054	MARTH_orf159	MHO_0960	MCJ_003830	mhp122	MHJ_0249	MHP7448_0257	MMOB0740	MYPU_0500	MPN_275	MGA_0400
ORTHO_GROUP:163	14	13	hypothetical protein mhp423	NoAnnotation			Mbov_0804	MAG7140	MAGa8270	MS53_0415	MARTH_orf308	MHO_1710	MCJ_003000	mhp423	MHJ_0420	MHP7448_0407	MMOB3110+MMOB3070	MYPU_4760		MGA_0847
ORTHO_GROUP:448	14	14	Holo-[acyl-carrier protein]synthase	MCAP_0400	MMCAP1_0513	MSC_0578	Mbov_0813	MAG7230	MAGa8360	MS53_0098	MARTH_orf008	MHO_0380	MCJ_001220				MMOB4790	MYPU_1130	MPN_298	MGA_0041
ORTHO_GROUP:460	14	14	hypothetical protein MAG_7320	MCAP_0642	MMCAP1_0616	MSC_0689	Mbov_0821	MAG7320	MAGa8480	MS53_0620	MARTH_orf328	MHO_2640	MCJ_003850				MMOB5320	MYPU_3590	MPN_472	MGA_1184
ORTHO_GROUP:467	14	13	Acyl carrier protein	MCAP_0647	MMCAP1_0621	MSC_0692	Mbov_0822	MAG7330	MAGa8500	MS53_0062	MARTH_orf292	NoAnnotation	MCJ_006540				MMOB2200	MYPU_3580	MPN_406	MGA_1032
ORTHO_GROUP:27	14	5	ABC transporter permease protein	NoAnnotation	NoAnnotation	NoAnnotation		MAG7440	MAGa8620	MS53_0613	MARTH_orf117	NoAnnotation	NoAnnotation		NoAnnotation		NoAnnotation		MPN_080	NoAnnotation
ORTHO_GROUP:216	14	13	hypothetical protein mhp662	MCAP_0804	MMCAP1_0871	MSC_0915				MS53_0665	MARTH_orf172	MHO_1020	MCJ_001740	mhp662	MHJ_0642	MHP7448_0642	MMOB5180	MYPU_3260		MGA_1123
ORTHO_GROUP:173	14	14	hypothetical protein mhp629	MCAP_0234	MMCAP1_0234	MSC_0274,MSC_0861,MSC_0873		MAG2440	MAGa2610	MS53_0147			MCJ_001950	mhp629	MHJ_0612	MHP7448_0610	MMOB0650	MYPU_0170	MPN_207	MGA_0855
ORTHO_GROUP:95	13	13	lipase-esterase	MCAP_0445	MMCAP1_0468,MMCAP1_0469	MSC_0531	Mbov_0007,Mbov_0558	MAG0040,MAG4840+MAG4850	MAGa0060,MAGa5310	MS53_0382			MCJ_005480	mhp248	MHJ_0129	MHP7448_0133		MYPU_0350,MYPU_0360,MYPU_0370,MYPU_0380		MGA_0999
ORTHO_GROUP:439	13	13	NADH-dependent flavin oxidoreductase	MCAP_0450	MMCAP1_0463	MSC_0526	Mbov_0008	MAG0050	MAGa0070		MARTH_orf867		MCJ_004220	mhp322	MHJ_0301	MHP7448_0309	MMOB0680	MYPU_7720
ORTHO_GROUP:463	13	13	oligopeptide ABC transporter ATP-binding protein	MCAP_0120	MMCAP1_0846	MSC_0968	Mbov_0033	MAG0340	MAGa0340	MS53_0186			MCJ_004410	mhp166	MHJ_0211	MHP7448_0215		MYPU_4130		MGA_0230
ORTHO_GROUP:396	13	13	oligopeptide ABC transporter ATP-binding protein	MCAP_0119	MMCAP1_0845	MSC_0967	Mbov_0034	MAG0350	MAGa0350	MS53_0187			MCJ_004400	mhp167	MHJ_0210	MHP7448_0214		MYPU_4120		MGA_0232
ORTHO_GROUP:512	13	13	oligopeptide transport system permease protein	MCAP_0118	MMCAP1_0844	MSC_0966	Mbov_0035	MAG0360	MAGa0360	MS53_0185			MCJ_004390	mhp168	MHJ_0209	MHP7448_0213		MYPU_4110		MGA_0234
ORTHO_GROUP:496	13	13	oligopeptide ABC transporter system permease	MCAP_0117	MMCAP1_0843	MSC_0965	Mbov_0036	MAG0370	MAGa0370	MS53_0184			MCJ_004380	mhp169	MHJ_0208	MHP7448_0212		MYPU_4100		MGA_0235
ORTHO_GROUP:387	13	13	hypothetical protein mhp164	MCAP_0116	MMCAP1_0842	MSC_0964	Mbov_0037	MAG0380	MAGa0380	MS53_0190+MS53_0189			MCJ_004440	mhp164	MHJ_0213	MHP7448_0217		MYPU_4150		MGA_0237
ORTHO_GROUP:504	13	13	thiamine biosynthesis protein thiI	MCAP_0239	MMCAP1_0240	MSC_0280	Mbov_0141	MAG1310	MAGa1370	MS53_0505	MARTH_orf098	MHO_4030					MMOB0710	MYPU_7180	MPN_550	MGA_0192
ORTHO_GROUP:514	13	13	FolD bifunctional protein(methylenetetrahydrofolate dehydrogenase; methenyltetrahydrofolate cyclohydrolase)	MCAP_0706	MMCAP1_0684	MSC_0758	Mbov_0149	MAG1380	MAGa1420	MS53_0297	MARTH_orf383	MHO_1920					MMOB1600	MYPU_2580	MPN_017	MGA_0596
ORTHO_GROUP:518	13	13	formylmethionine deformylase	MCAP_0206	MMCAP1_0201	MSC_0220	Mbov_0196	MAG1800	MAGa1780	MS53_0019	MARTH_orf699	MHO_1100					MMOB6170	MYPU_6890	MPN_245	MGA_0463
ORTHO_GROUP:68	13	12	protein phosphatase	MCAP_0263+MCAP_0264	NoAnnotation	MSC_0308	Mbov_0232	MAG2110	MAGa2110	MS53_0122	MARTH_orf716	MHO_4870					MMOB5580	MYPU_6860	MPN_247	MGA_0461
ORTHO_GROUP:237	13	13	Serine/threonine-protein kinase	MCAP_0262	MMCAP1_0264	MSC_0307	Mbov_0233	MAG2120	MAGa2120	MS53_0121	MARTH_orf717	MHO_4880					MMOB5590	MYPU_6850	MPN_248	MGA_0459
ORTHO_GROUP:513	13	13	hemolysin				Mbov_0279	MAG2390	MAGa2550	MS53_0424	MARTH_orf698	MHO_1110	MCJ_001730	mhp663	MHJ_0643	MHP7448_0643		MYPU_5140	MPN_159	MGA_0173
ORTHO_GROUP:29	13	13	hypothetical protein mhp650	MCAP_0231	MMCAP1_0231	MSC_0271	Mbov_0468,Mbov_0489	MAG3120	MAGa3520	MS53_0602			MCJ_004480	mhp650	MHJ_0630	MHP7448_0629			MPN_582+MPN_585+MPN_587,MPN_592+MPN_591+MPN_596+MPN_589	MGA_0648
ORTHO_GROUP:394	13	10	putative transmembrane protein	MCAP_0353	MMCAP1_0581	MSC_0624	Mbov_0514	MAG2880	MAGa3260		MARTH_orf250	MHO_3180	NoAnnotation		NoAnnotation		NoAnnotation	MYPU_5030		MGA_0477
ORTHO_GROUP:141	13	13	hypothetical protein mhp596				Mbov_0556	MAG4820	MAGa5290	MS53_0084	MARTH_orf796	MHO_3780	MCJ_005470	mhp596	MHJ_0580	MHP7448_0579		MYPU_0040	MPN_532	MGA_0931+MGA_0934
ORTHO_GROUP:5	13	13	putative lipoprotein				Mbov_0579	MAG5030	MAGa5500	MS53_0285,MS53_0329,MS53_0334	MARTH_orf832,MARTH_orf844	MHO_0720,MHO_0780+MHO_0790	MCJ_000140+MCJ_000130+MCJ_000120	mhp378+mhp377	MHJ_0363+MHJ_0362	MHP7448_0367+MHP7448_0366		MYPU_0240	MPN_098+MPN_097,MPN_146+MPN_152+MPN_147,MPN_200+MPN_199,MPN_281+MPN_282,MPN_284,MPN_288,MPN_363+MPN_364,MPN_408,MPN_506	MGA_0674
ORTHO_GROUP:444	13	13	putative lipoprotein				Mbov_0580	MAG5040	MAGa5510	MS53_0284	MARTH_orf834	MHO_0730	MCJ_000150	mhp379	MHJ_0364	MHP7448_0368		MYPU_0250	MPN_133	MGA_0676
ORTHO_GROUP:485	13	13	sn-glycerol-3-phosphate transport system permease				Mbov_0583	MAG5070	MAGa5540	MS53_0332	MARTH_orf841	MHO_0760	MCJ_000180	mhp382	MHJ_0367	MHP7448_0371		MYPU_0280	MPN_136	MGA_0682
ORTHO_GROUP:498	13	13	methionyl-tRNA formyltransferase	MCAP_0520	MMCAP1_0390	MSC_0450	Mbov_0713	MAG6280	MAGa7240	MS53_0524	MARTH_orf816	MHO_4340					MMOB4050	MYPU_0450	MPN_543	MGA_0846
ORTHO_GROUP:119	13	13	putative lipoprotein B precursor	MCAP_0451	MMCAP1_0459	MSC_0519	Mbov_0739	MAG6520	MAGa7490	MS53_0386			MCJ_003280,MCJ_006080	mhp390	MHJ_0374	MHP7448_0378		MYPU_1120+MYPU_1110,MYPU_3180+MYPU_3190+MYPU_3160+MYPU_3200,MYPU_3230		MGA_0829b,MGA_0993
ORTHO_GROUP:505	13	13	hypothetical protein mhp393	MCAP_0452	MMCAP1_0458	MSC_0518	Mbov_0740	MAG6530	MAGa7500	MS53_0385			MCJ_003250	mhp393	MHJ_0377	MHP7448_0381		MYPU_4990		MGA_1078
ORTHO_GROUP:383	13	13	hypothetical protein mhp289				Mbov_0744	MAG6580	MAGa7540	MS53_0372	MARTH_orf071	MHO_2490	MCJ_006740	mhp289	MHJ_0087	MHP7448_0090	MMOB0770	MYPU_2920		MGA_0760
ORTHO_GROUP:482	13	12	chromate transport protein, putative	MCAP_0198	MMCAP1_0193	NoAnnotation	Mbov_0762	MAG6760	MAGa7720	MS53_0179			MCJ_004730	mhp236	MHJ_0142	MHP7448_0146	MMOB4570	MYPU_7270
ORTHO_GROUP:187	13	13	chromate transport protein, putative	MCAP_0197	MMCAP1_0192	MSC_0229	Mbov_0763	MAG6770	MAGa7730	MS53_0180			MCJ_004740	mhp237	MHJ_0141	MHP7448_0145	MMOB4580	MYPU_7280
ORTHO_GROUP:17	13	7	hypothetical protein mhp274	NoAnnotation		NoAnnotation		NoAnnotation	MAGa6740	MS53_0530	MARTH_orf358+MARTH_orf362+MARTH_orf352,MARTH_orf469,MARTH_orf492,MARTH_orf647		MCJ_004890	mhp274		NoAnnotation	NoAnnotation	MYPU_1790		MGA_1210
ORTHO_GROUP:575	12	11	preprotein translocase subunit SecE				Mbov_0047	MAG0435	MAGa0440	MS53_0360	MARTH_orf094	MHO_4000	MCJ_001780	mhp658	MHJ_0638	NoAnnotation	MMOB1460	MYPU_1810
ORTHO_GROUP:491	12	12	glycerol-3-phosphate dehydrogenase	MCAP_0576	MMCAP1_0349	MSC_0409	Mbov_0056	MAG0500	MAGa0530	MS53_0654	MARTH_orf305	MHO_1690					MMOB4820	MYPU_1240		MGA_1133
ORTHO_GROUP:562	12	12	hypothetical protein mhp044				Mbov_0128	MAG1200	MAGa1260	MS53_0065	MARTH_orf287	MHO_1570	MCJ_006570	mhp044	MHJ_0038	MHP7448_0042	MMOB2170	MYPU_3550
ORTHO_GROUP:133	12	12	hypothetical protein mhp556				Mbov_0137	MAG1280	MAGa1340	MS53_0511	MARTH_orf628,MARTH_orf634	MHO_4480+MHO_4440	MCJ_005840	mhp556	MHJ_0539+MHJ_0541	MHP7448_0539	MMOB0520+MMOB0510	MYPU_4220
ORTHO_GROUP:550	12	12	hypothetical protein mhp363				Mbov_0216	MAG1970	MAGa1970	MS53_0175	MARTH_orf123	MHO_3500	MCJ_005940	mhp363	MHJ_0347	MHP7448_0352	MMOB0910	MYPU_0060
ORTHO_GROUP:494	12	12	hypothetical protein mhp364				Mbov_0217	MAG1980	MAGa1980	MS53_0174	MARTH_orf125	MHO_3490	MCJ_005930	mhp364	MHJ_0348	MHP7448_0353	MMOB0900	MYPU_0070
ORTHO_GROUP:403	12	12	lipoprotein signal peptidase				Mbov_0257	MAG2210	MAGa2320	MS53_0557	MARTH_orf588	MHO_3040	MCJ_005340	mhp032	MHJ_0027	MHP7448_0031	MMOB3530	MYPU_6680
ORTHO_GROUP:544	12	12	hypothetical protein mhp103				Mbov_0267	MAG2270	MAGa2430	MS53_0564	MARTH_orf285	MHO_2360	MCJ_005120	mhp103	MHJ_0269	MHP7448_0277	MMOB4670	MYPU_5490
ORTHO_GROUP:440	12	12	hypothetical protein mhp666				Mbov_0276	MAG2360	MAGa2520	MS53_0427	MARTH_orf692	MHO_3930	MCJ_001700	mhp666	MHJ_0646	MHP7448_0646	MMOB1730	MYPU_5170
ORTHO_GROUP:378	12	12	DNA recombination protein	MCAP_0614	MMCAP1_0311	MSC_0361	Mbov_0288	MAG2480	MAGa2650	MS53_0172	MARTH_orf523		MCJ_004830+MCJ_004880				MMOB5290	MYPU_4640		MGA_1107
ORTHO_GROUP:484	12	12	hypothetical protein mhp173	MCAP_0834	MMCAP1_0066	MSC_0073	Mbov_0336	MAG4360	MAGa4580		MARTH_orf524		MCJ_003100	mhp173	MHJ_0204	MHP7448_0208	MMOB0450
ORTHO_GROUP:529	12	12	DNA processing protein SMF				Mbov_0337	MAG4350	MAGa4570	MS53_0549	MARTH_orf236	MHO_2130	MCJ_001840	mhp130	MHJ_0241	MHP7448_0249	MMOB3740	MYPU_5470
ORTHO_GROUP:566	12	12	16S ribosomal RNA methyltransferase RsmE				Mbov_0427	MAG3690	MAGa4150	MS53_0081	MARTH_orf387	MHO_2250	MCJ_003030	mhp181	MHJ_0196	MHP7448_0200	MMOB2280	MYPU_5420
ORTHO_GROUP:497	12	12	hypothetical protein mhp542				Mbov_0431	MAG3650	MAGa4110	MS53_0310			MCJ_005550	mhp542	MHJ_0526	MHP7448_0525	MMOB2670	MYPU_5910	MPN_527	MGA_1122
ORTHO_GROUP:528	12	11	hypothetical protein mhp048				Mbov_0445	MAG3490	MAGa3850	MS53_0412	MARTH_orf040	MHO_0190	NoAnnotation	mhp048	MHJ_0042	MHP7448_0046	MMOB2160	MYPU_2730
ORTHO_GROUP:490	12	12	Mg2+ transporter	MCAP_0760	MMCAP1_0157	MSC_0167	Mbov_0495	MAG3070	MAGa3450	MS53_0497			MCJ_002950	mhp485	MHJ_0484	MHP7448_0487		MYPU_4080
ORTHO_GROUP:553	12	12	phosphopentomutase				Mbov_0522	MAG2800	MAGa2930	MS53_0083	MARTH_orf033	MHO_4170	MCJ_002810	mhp221	MHJ_0157	MHP7448_0161	MMOB3190	MYPU_2770
ORTHO_GROUP:548	12	12	hypothetical protein mhp112				Mbov_0547	MAG4730	MAGa5200	MS53_0162	MARTH_orf752	MHO_4550	MCJ_006160	mhp112	MHJ_0259	MHP7448_0267	MMOB3550	MYPU_3090
ORTHO_GROUP:72	12	10	modification (methylase) protein of type irestriction-modification system				Mbov_0652	MAG5650+MAG5730	MAGa6290,MAGa6350		MARTH_orf679	MHO_3250+MHO_3240,MHO_5210	NoAnnotation	NoAnnotation		MHP7448_0291	MMOB2860+MMOB2840	MYPU_4330+MYPU_4360,MYPU_6780	MPN_342	MGA_0537
ORTHO_GROUP:429	12	12	hypothetical protein mhp361				Mbov_0751	MAG6650	MAGa7610	MS53_0526	MARTH_orf615	MHO_4110	MCJ_005960	mhp361	MHJ_0345	MHP7448_0350	MMOB1850	MYPU_7220
ORTHO_GROUP:446	12	12	hypothetical protein mhp359				Mbov_0760	MAG6740	MAGa7700	MS53_0594	MARTH_orf514	MHO_1420	MCJ_004330	mhp359	MHJ_0342	MHP7448_0348	MMOB3390	MYPU_4270
ORTHO_GROUP:532	12	12	6-phosphofructokinase	MCAP_0220	MMCAP1_0220	MSC_0260				MS53_0296			MCJ_005670	mhp269	MHJ_0107	MHP7448_0111	MMOB3200	MYPU_6010	MPN_302	MGA_0157
ORTHO_GROUP:153	12	9	DNA primase	MCAP_0504	MMCAP1_0406	MSC_0465				MS53_0453		MHO_2160	NoAnnotation	mhp062		NoAnnotation	MMOB2910	MYPU_4530	MPN_353	NoAnnotation
ORTHO_GROUP:75	12	9	hypothetical protein mhp285	NoAnnotation	MMCAP1_0592	MSC_0648+MSC_0654+MSC_0652			MAGa3170,MAGa5020,MAGa6930	MS53_0491	MARTH_orf232		MCJ_000990	mhp285	MHJ_0091	MHP7448_0094		NoAnnotation		NoAnnotation
ORTHO_GROUP:481	12	12	ribonucleotide-diphosphate reductase subunit alpha	MCAP_0101	MMCAP1_0771	MSC_0853				MS53_0401			MCJ_000080	mhp158	MHJ_0215	MHP7448_0221	MMOB0160	MYPU_5410	MPN_324	MGA_0695
ORTHO_GROUP:74	12	9	site-specific DNA-methyltransferase (adenine-specific)		NoAnnotation	NoAnnotation		MAG1530	MAGa1580	MS53_0161		MHO_0130	MCJ_002230	mhp330,mhp428+mhp427	MHJ_0423	NoAnnotation	MMOB4610	MYPU_4800
ORTHO_GROUP:578	11	11	lipoate-protein ligase A	MCAP_0449	MMCAP1_0464	MSC_0527	Mbov_0010	MAG0070	MAGa0090				MCJ_004210	mhp323	MHJ_0302	MHP7448_0310		MYPU_4430
ORTHO_GROUP:573	11	11	hypothetical protein mhp324	MCAP_0448	MMCAP1_0465	MSC_0528	Mbov_0011	MAG0080	MAGa0100				MCJ_004200	mhp324	MHJ_0303	MHP7448_0311		MYPU_4420
ORTHO_GROUP:469	11	11	hypothetical protein mhp325	MCAP_0447	MMCAP1_0466	MSC_0529	Mbov_0012	MAG0090	MAGa0110				MCJ_004190	mhp325	MHJ_0304	MHP7448_0312		MYPU_4410
ORTHO_GROUP:574	11	11	ABC transporter				Mbov_0016	MAG0120	MAGa0140	MS53_0136	MARTH_orf819		MCJ_007050	mhp623	MHJ_0606	MHP7448_0604	MMOB0360	MYPU_3460
ORTHO_GROUP:363	11	11	hypothetical protein mhp484				Mbov_0070	MAG0630+MAG0620	MAGa0660	MS53_0479	MARTH_orf517+MARTH_orf519	MHO_1390	MCJ_002960	mhp484	MHJ_0483	MHP7448_0486		MYPU_0120
ORTHO_GROUP:617	11	11	hypothetical protein mhp013				Mbov_0085	MAG0775	MAGa0830	MS53_0355	MARTH_orf872	MHO_0680	MCJ_001610	mhp013	MHJ_0013	MHP7448_0013	MMOB1250
ORTHO_GROUP:375	11	11	hypothetical protein mhp331		MMCAP1_0590		Mbov_0165	MAG1520	MAGa1560			MHO_0120	MCJ_002240	mhp331	MHJ_0309,MHJ_0384	MHP7448_0317	MMOB4620	MYPU_4790
ORTHO_GROUP:79	11	4	hypothetical protein MAG_2090				Mbov_0229	MAG2090		MS53_0458	NoAnnotation	NoAnnotation	NoAnnotation	NoAnnotation	NoAnnotation	NoAnnotation	NoAnnotation	MYPU_3500
ORTHO_GROUP:78	11	11	hypothetical protein MAG_2150	MCAP_0455	MMCAP1_0454	MSC_0512,MSC_0650+MSC_0649	Mbov_0238,Mbov_0848	MAG2150+MAG2160,MAG7480	MAGa2180+MAGa2170+MAGa2150,MAGa8660	MS53_0617	MARTH_orf852	MHO_4200					MMOB0930,MMOB0960	MYPU_7820
ORTHO_GROUP:499	11	11	putative MgpA like-protein				Mbov_0328	MAG4440	MAGa4660	MS53_0336	MARTH_orf831	MHO_5310	MCJ_000060	mhp005	MHJ_0005	MHP7448_0005		MYPU_0220
ORTHO_GROUP:64	11	10	transfer complex protein	MCAP_0301,MCAP_0565	MMCAP1_0567	MSC_0191+MSC_0190	Mbov_0397	MAG3910+MAG3920	MAGa3130,MAGa4980,MAGa6970		NoAnnotation		MCJ_001810,MCJ_003630	mhp133,mhp532+mhp531	MHJ_0239	MHP7448_0247,MHP7448_0416
ORTHO_GROUP:468	11	8	hypothetical protein MAG_3420				Mbov_0453	MAG3420	MAGa3780	MS53_0416		MHO_1480	MCJ_005820	NoAnnotation	NoAnnotation	NoAnnotation	MMOB0600	MYPU_4350
ORTHO_GROUP:534	11	10	hypothetical protein MAG_2910	MCAP_0356	MMCAP1_0578	MSC_0621	Mbov_0511	MAG2910	MAGa3290	NoAnnotation	MARTH_orf254	MHO_3150						MYPU_5010		MGA_0484
ORTHO_GROUP:124	11	11	hypothetical protein MAG_4950	MCAP_0727+MCAP_0723	MMCAP1_0700	MSC_0782+MSC_0775,MSC_0798	Mbov_0570	MAG4950+MAG4960			MARTH_orf803	MHO_3740	MCJ_006100				MMOB4170	MYPU_4390,MYPU_4780+MYPU_4820		MGA_0048+MGA_0045
ORTHO_GROUP:154	11	8	hypothetical protein MAG_5700	NoAnnotation			Mbov_0650	MAG5700+MAG5710	MAGa6330		NoAnnotation	MHO_5240	NoAnnotation				MMOB2830	MYPU_4320,MYPU_6770	MPN_346+MPN_347+MPN_345	MGA_0541
ORTHO_GROUP:524	11	11	membrane nuclease, lipoprotein				Mbov_0674	MAG5900	MAGa6550		MARTH_orf075,MARTH_orf723		MCJ_001570	mhp597	MHJ_0581	MHP7448_0580		MYPU_6940	MPN_491	MGA_0637
ORTHO_GROUP:477	11	8	hypothetical protein mhp655	NoAnnotation		NoAnnotation	Mbov_0714	MAG6290	MAGa7250	NoAnnotation			MCJ_001260	mhp655	MHJ_0699+MHJ_0635	MHP7448_0634	MMOB2020
ORTHO_GROUP:588	11	11	hypothetical protein mhp483				Mbov_0777	MAG6900	MAGa7870	MS53_0503			MCJ_004510	mhp483	MHJ_0482	MHP7448_0485		MYPU_2440	MPN_427	MGA_0431
ORTHO_GROUP:560	11	11	hypothetical protein mhp098				Mbov_0779	MAG6920	MAGa7900	MS53_0495	MARTH_orf333	MHO_2060		mhp098	MHJ_0274	MHP7448_0282	MMOB3580	MYPU_1670
ORTHO_GROUP:561	11	9	hypothetical protein mhp602				Mbov_0785	MAG6980	MAGa7970	NoAnnotation	MARTH_orf786		MCJ_005440	mhp602	NoAnnotation	MHP7448_0585	MMOB1510	MYPU_2040
ORTHO_GROUP:369	11	11	hypothetical protein mhp234	MCAP_0020,MCAP_0552	MMCAP1_0031,MMCAP1_0357	MSC_0031,MSC_0420					MARTH_orf178		MCJ_000500	mhp234	MHJ_0144	MHP7448_0148	MMOB4720	MYPU_3070,MYPU_3270	MPN_254
ORTHO_GROUP:423	11	11	hemolysin	MCAP_0055	MMCAP1_0104	MSC_0099					MARTH_orf183	MHO_1220	MCJ_002840	mhp218	MHJ_0159	MHP7448_0163	MMOB0800	MYPU_1710
ORTHO_GROUP:557	11	11	glycerophosphoryl diester phosphodiesterase	MCAP_0139	MMCAP1_0136	MSC_0145				MS53_0023			MCJ_002740	mhp317	MHJ_0295	MHP7448_0303	MMOB2050	MYPU_2630	MPN_420
ORTHO_GROUP:559	11	11	glycerol-3-phosphate dehydrogenase	MCAP_0219	MMCAP1_0219	MSC_0259							MCJ_000200	mhp606	MHJ_0588	MHP7448_0588	MMOB2950	MYPU_2640	MPN_051	MGA_0646
ORTHO_GROUP:69	11	10	amino acid permease	NoAnnotation	MMCAP1_0256	MSC_0299				MS53_0482			MCJ_005780	mhp300	MHJ_0077	MHP7448_0081	MMOB2060		MPN_318+MPN_319	MGA_0963
ORTHO_GROUP:563	11	11	5'-methylthioadenosine/S-adenosylhomocysteine nucleosidase	MCAP_0528	MMCAP1_0381	MSC_0443						MHO_0100	MCJ_000870	mhp473	MHJ_0472	MHP7448_0475	MMOB2770	MYPU_3360		MGA_0051
ORTHO_GROUP:401	11	11	PTS system, fructose-specific IIABC component	MCAP_0853	MMCAP1_0278,MMCAP1_0743	MSC_0831							MCJ_005330	mhp490	MHJ_0489+MHJ_0492	MHP7448_0492	MMOB6060	MYPU_1290	MPN_078	MGA_0508
ORTHO_GROUP:530	11	11	ribonucleotide reductase stimulatory protein	MCAP_0100	MMCAP1_0772	MSC_0854				MS53_0400			MCJ_000090	mhp157	MHJ_0216	MHP7448_0222		MYPU_5400	MPN_323	MGA_0696
ORTHO_GROUP:493	11	11	ribonucleotide-diphosphate reductase subunit beta	MCAP_0099	MMCAP1_0773	MSC_0855				MS53_0399			MCJ_000100	mhp156	MHJ_0217	MHP7448_0223		MYPU_5390	MPN_322	MGA_0698
ORTHO_GROUP:44	11	5	hypothetical protein mhp321	NoAnnotation	NoAnnotation	NoAnnotation			MAGa6710+MAGa6750	MS53_0547	NoAnnotation		NoAnnotation	mhp321	MHJ_0300		MMOB3180	NoAnnotation
ORTHO_GROUP:203	11	10	hypothetical protein mhp496	NoAnnotation				MAG6700+MAG6710	MAGa7670	MS53_0293	MARTH_orf828		MCJ_005910	mhp496	MHJ_0496	MHP7448_0499		MYPU_0580		MGA_1102
ORTHO_GROUP:650	10	10	hypothetical protein mhp621				Mbov_0015	MAG0110	MAGa0130	MS53_0118			MCJ_007070	mhp621	MHJ_0604	MHP7448_0602	MMOB4430	MYPU_2270
ORTHO_GROUP:599	10	9	hypothetical protein MAG_0450	NoAnnotation			Mbov_0050	MAG0450	MAGa0460	MS53_0090	MARTH_orf016	MHO_0460	MCJ_001850				MMOB3750	MYPU_2020
ORTHO_GROUP:656	10	10	triacylglycerol lipase				Mbov_0069	MAG0610	MAGa0650	MS53_0061			MCJ_003880	mhp126	MHJ_0245	MHP7448_0253	MMOB0660	MYPU_0330
ORTHO_GROUP:612	10	10	recombination factor protein RarA	MCAP_0515	MMCAP1_0395	MSC_0455	Mbov_0073	MAG0660	MAGa0710		MARTH_orf175	MHO_1160					MMOB5170			MGA_0248
ORTHO_GROUP:483	10	9	nuclease				Mbov_0087	MAG0790	MAGa0850	MS53_0110	MARTH_orf871	MHO_0660	MCJ_005730	NoAnnotation			MMOB1270	MYPU_1390
ORTHO_GROUP:610	10	10	HPr kinase/phosphorylase	MCAP_0777	MMCAP1_0821	MSC_0940	Mbov_0098	MAG0890	MAGa0960								MMOB1820	MYPU_7110	MPN_223	MGA_0599
ORTHO_GROUP:609	10	10	phosphopantetheine adenylyltransferase(pantetheine-phosphate adenylyltransferase) (PPAT)(dephospho-CoA pyrophosphorylase)	MCAP_0232	MMCAP1_0232	MSC_0272	Mbov_0152	MAG1410	MAGa1450	MS53_0651			MCJ_000930				MMOB5760	MYPU_0970
ORTHO_GROUP:641	10	10	thiol peroxidase				Mbov_0222	MAG2020	MAGa2020	MS53_0368			MCJ_004590	mhp283	MHJ_0093	MHP7448_0096	MMOB2790	MYPU_7080
ORTHO_GROUP:438	10	6	transport ATP-binding protein				Mbov_0490				MARTH_orf685	MHO_3830	NoAnnotation	NoAnnotation	NoAnnotation		MMOB3520,MMOB5110	NoAnnotation	MPN_018	MGA_0625a+MGA_1322d
ORTHO_GROUP:644	10	10	hypothetical protein MAG_3000				Mbov_0501	MAG3000	MAGa3390	MS53_0545	MARTH_orf848	MHO_4510					MMOB4920	MYPU_7690	MPN_339	MGA_1315
ORTHO_GROUP:551	10	10	phosphomannomutase	MCAP_0756	MMCAP1_0733	MSC_0829	Mbov_0539	MAG4650	MAGa5120				MCJ_003910				MMOB2630		MPN_066	MGA_0358
ORTHO_GROUP:289	10	10	transmembrane protein	MCAP_0724,MCAP_0728	MMCAP1_0702	MSC_0777,MSC_0783+MSC_0784,MSC_0800+MSC_0799	Mbov_0569	MAG4940	MAGa5410				MCJ_006090				MMOB4160	MYPU_4810		MGA_0046
ORTHO_GROUP:480	10	10	endo-1,4-beta-glucanase				Mbov_0635,Mbov_0691	MAG5520,MAG6080	MAGa6160,MAGa6810	MS53_0299,MS53_0605		MHO_3980	MCJ_001890	mhp252	MHJ_0125	MHP7448_0129		MYPU_7300
ORTHO_GROUP:571	10	10	5'-nucleotidase				Mbov_0675	MAG5910	MAGa6560		MARTH_orf332		MCJ_005890	mhp651	MHJ_0631	MHP7448_0630	MMOB0990	MYPU_0550+MYPU_0560
ORTHO_GROUP:631	10	10	L-ribulose-5-phosphate 4-epimerase				Mbov_0718	MAG6330	MAGa7290	MS53_0031			MCJ_002610	mhp439	MHJ_0434	MHP7448_0436		MYPU_5990	MPN_498
ORTHO_GROUP:659	10	10	L-xylulose 5-phosphate 3-epimerase				Mbov_0719	MAG6340	MAGa7300	MS53_0030			MCJ_002600	mhp440	MHJ_0435	MHP7448_0437		MYPU_5980	MPN_492
ORTHO_GROUP:628	10	10	3-keto-L-gulonate-6-phosphate decarboxylase				Mbov_0720	MAG6350	MAGa7310	MS53_0029			MCJ_002590	mhp441	MHJ_0436	MHP7448_0438		MYPU_5970	MPN_493
ORTHO_GROUP:601	10	10	PTS system, IIA component				Mbov_0721	MAG6360	MAGa7320	MS53_0028,MS53_0681			MCJ_003320	mhp386	MHJ_0370	MHP7448_0374		MYPU_5960	MPN_494
ORTHO_GROUP:619	10	10	pentitol phosphotransferase enzyme II, B component				Mbov_0722	MAG6370	MAGa7330	MS53_0027,MS53_0682			MCJ_003310	mhp387	MHJ_0371	MHP7448_0375		MYPU_5950	MPN_495
ORTHO_GROUP:598	10	10	ascorbate-specific PTS system enzyme IIC				Mbov_0723	MAG6380	MAGa7340	MS53_0026,MS53_0683			MCJ_003300	mhp388	MHJ_0372	MHP7448_0376		MYPU_5940	MPN_496
ORTHO_GROUP:587	10	10	hypothetical protein mhp389				Mbov_0724	MAG6390	MAGa7350	MS53_0025			MCJ_003290	mhp389	MHJ_0373	MHP7448_0377		MYPU_5930	MPN_497
ORTHO_GROUP:597	10	10	hypothetical protein MAG_7180	MCAP_0711	MMCAP1_0689	MSC_0763	Mbov_0808	MAG7180	MAGa8310	MS53_0093							MMOB3780	MYPU_1990		MGA_0414
ORTHO_GROUP:271	10	4	ABC transporter ATP binding protein			NoAnnotation		NoAnnotation	NoAnnotation		NoAnnotation	NoAnnotation		mhp328	MHJ_0307	MHP7448_0315		MYPU_0650+MYPU_0640,MYPU_6260
ORTHO_GROUP:419	10	10	PTS system, mannitol-specific IIBC component	MCAP_0028,MCAP_0458	MMCAP1_0023	MSC_0021							MCJ_006420	mhp569	MHJ_0554	MHP7448_0550		MYPU_7510+MYPU_7520	MPN_651	MGA_1283
ORTHO_GROUP:63	10	5	hypothetical protein MCAP_0018	MCAP_0018	MMCAP1_0034	MSC_0033		NoAnnotation	NoAnnotation					NoAnnotation		NoAnnotation	MMOB3100	MYPU_6040+MYPU_6050		NoAnnotation
ORTHO_GROUP:525	10	10	putative permease, putative mpn421	MCAP_0137	MMCAP1_0134	MSC_0144+MSC_0143							MCJ_002750	mhp316	MHJ_0294	MHP7448_0302	MMOB2040	MYPU_2620	MPN_421
ORTHO_GROUP:449	10	10	cardiolipin synthetase	MCAP_0150	MMCAP1_0147	MSC_0156				MS53_0393			MCJ_006610	mhp040	MHJ_0034	MHP7448_0038	MMOB4560	MYPU_6650
ORTHO_GROUP:486	10	6	hypothetical protein MCAP_0241	MCAP_0241	MMCAP1_0242	MSC_0284+MSC_0282			NoAnnotation		NoAnnotation	NoAnnotation			NoAnnotation			MYPU_0630,MYPU_6270	MPN_309	MGA_1208
ORTHO_GROUP:602	10	10	mannnose-6 phosphate isomerase	MCAP_0475	MMCAP1_0435	MSC_0495							MCJ_005310	mhp492	MHJ_0491	MHP7448_0494	MMOB5280	MYPU_7250		MGA_0514
ORTHO_GROUP:511	10	10	deoxycytidylate deaminase	MCAP_0397	MMCAP1_0515	MSC_0581				MS53_0397+MS53_0396	MARTH_orf406	MHO_1500					MMOB0350,MMOB5300	MYPU_2780,MYPU_5370	MPN_321	MGA_0701
ORTHO_GROUP:671	9	7	conserved hypothetical protein				Mbov_0003	NoAnnotation	NoAnnotation	MS53_0003	MARTH_orf004	MHO_0060	MCJ_000030				MMOB0030	MYPU_0030
ORTHO_GROUP:662	9	9	deoxyguanosine kinase				Mbov_0022	MAG0170	MAGa0190	MS53_0380	MARTH_orf378	MHO_1930						MYPU_5520	MPN_386	MGA_0174
ORTHO_GROUP:501	9	6	hypothetical protein MAG_0480	NoAnnotation		NoAnnotation	Mbov_0053	MAG0480	MAGa0510	MS53_0073			NoAnnotation					MYPU_4610	MPN_451
ORTHO_GROUP:344	9	9	EpsG		MMCAP1_0114	MSC_0109,MSC_0988	Mbov_0064	MAG0570	MAGa0600				MCJ_003900				MMOB4090		MPN_028,MPN_075,MPN_483	MGA_0343
ORTHO_GROUP:526	9	9	asparagine synthetase AsnA	MCAP_0817	MMCAP1_0883	MSC_1015,MSC_1040	Mbov_0071	MAG0640	MAGa0670	MS53_0338		MHO_3650								MGA_0424
ORTHO_GROUP:137	9	9	DNA adenine methylase		MMCAP1_0056+MMCAP1_0055		Mbov_0293	MAG2550	MAGa2700			MHO_4780+MHO_4820+MHO_4830		mhp641	MHJ_0623	MHP7448_0622	MMOB3450
ORTHO_GROUP:554	9	9	endopeptidase O	MCAP_0466	MMCAP1_0444	MSC_0696+MSC_0504	Mbov_0428	MAG3680	MAGa4140	MS53_0500	MARTH_orf845	MHO_4540
ORTHO_GROUP:669	9	5	hypothetical protein MAG_2870				Mbov_0515	MAG2870	MAGa3250		NoAnnotation	MHO_3200	NoAnnotation		NoAnnotation	NoAnnotation		MYPU_2880
ORTHO_GROUP:533	9	9	UTP-glucose-1-phosphate uridyltransferase	MCAP_0064	MMCAP1_0115,MMCAP1_0811	MSC_0110,MSC_0990	Mbov_0532	MAG4580	MAGa4810				MCJ_006120				MMOB1170		MPN_667
ORTHO_GROUP:28	9	8	hypothetical protein MAG_5680				Mbov_0651	MAG5680	MAGa6340			MHO_3230+MHO_3220,MHO_5230+MHO_5220				NoAnnotation	MMOB2850+MMOB2870	MYPU_0840,MYPU_4310,MYPU_4340,MYPU_6760,MYPU_6790	MPN_089,MPN_289+MPN_290,MPN_365,MPN_507,MPN_615+MPN_201+MPN_285+MPN_343	MGA_0539
ORTHO_GROUP:318	9	5	hypothetical protein MAG_6570		MMCAP1_0490		Mbov_0743	MAG6570	MAGa7530		MARTH_orf353,MARTH_orf582	NoAnnotation		NoAnnotation			NoAnnotation	NoAnnotation
ORTHO_GROUP:648	9	9	putative DNA helicase	MCAP_0633	MMCAP1_0608	MSC_0680	Mbov_0750	MAG6640	MAGa7600	MS53_0525	MARTH_orf616	MHO_4100
ORTHO_GROUP:637	9	9	mannitol-1-phosphate 5-dehydrogenase	MCAP_0032	MMCAP1_0019	MSC_0017							MCJ_006410	mhp568	MHJ_0553	MHP7448_0549		MYPU_7500	MPN_652
ORTHO_GROUP:608	9	4	hypothetical protein MCAP_0604	MCAP_0604	MMCAP1_0325	MSC_0383					NoAnnotation			NoAnnotation	NoAnnotation	NoAnnotation	NoAnnotation			MGA_0310
ORTHO_GROUP:586	9	9	N-acetylglucosamine-6-phosphate deacetylase	MCAP_0438	MMCAP1_0476	MSC_0533				MS53_0194	MARTH_orf580			mhp588	MHJ_0573	MHP7448_0572		MYPU_3690+MYPU_3680
ORTHO_GROUP:636	9	9	glucokinase	MCAP_0418	MMCAP1_0495	MSC_0556				MS53_0195				mhp515	MHJ_0515	MHP7448_0517	MMOB2030	MYPU_2280
ORTHO_GROUP:366	9	8	hypothetical protein mhp136	MCAP_0417	NoAnnotation	MSC_0557				MS53_0196				mhp136	MHJ_0236	MHP7448_0244		MYPU_6600		MGA_0848
ORTHO_GROUP:412	9	8	putative membrane lipoprotein	MCAP_0350+MCAP_0348	MMCAP1_0584	MSC_0627				MS53_0517				mhp640	MHJ_0622	MHP7448_0621		NoAnnotation		MGA_0579
ORTHO_GROUP:488	9	8	hypothetical protein MAG_2840	MCAP_0346	MMCAP1_0588	MSC_0635		MAG2840	MAGa2970		MARTH_orf506		MCJ_003510+MCJ_003490		NoAnnotation			MYPU_2910
ORTHO_GROUP:160	9	5	ABC transporter ATP binding protein	NoAnnotation		NoAnnotation				MS53_0034	MARTH_orf560+MARTH_orf539			mhp644	MHJ_0625	MHP7448_0624	NoAnnotation	NoAnnotation
ORTHO_GROUP:576	9	4	hypothetical protein mhp693	NoAnnotation						NoAnnotation		NoAnnotation	MCJ_007280	mhp693	MHJ_0670	MHP7448_0671	NoAnnotation	NoAnnotation
ORTHO_GROUP:622	9	9	hypothetical protein mhp502							MS53_0349	MARTH_orf074,MARTH_orf403	MHO_1510	MCJ_002370	mhp502	MHJ_0502	MHP7448_0505	MMOB4520	MYPU_2820
ORTHO_GROUP:456	9	8	putative membrane lipoprotein		NoAnnotation					MS53_0423			MCJ_005210	mhp368	MHJ_0353	MHP7448_0357	MMOB1150+MMOB1140	MYPU_2970		MGA_1188
ORTHO_GROUP:205	9	5	hypothetical protein mhp683					MAG4320	NoAnnotation				MCJ_004150,MCJ_004230,MCJ_005100	mhp683+mhp684	MHJ_0662+MHJ_0663	MHP7448_0662+MHP7448_0663		NoAnnotation	NoAnnotation	NoAnnotation
ORTHO_GROUP:605	9	4	hypothetical protein mhp375		NoAnnotation	NoAnnotation						NoAnnotation	MCJ_000480	mhp375	MHJ_0360	MHP7448_0364	NoAnnotation		NoAnnotation
ORTHO_GROUP:94	9	4	hypothetical protein MPN311			NoAnnotation			NoAnnotation	MS53_0554	MARTH_orf150,MARTH_orf472,MARTH_orf497			NoAnnotation		NoAnnotation	NoAnnotation	MYPU_6490	MPN_311
ORTHO_GROUP:3	8	8	putative transposase	MCAP_0187	MMCAP1_0018,MMCAP1_0267,MMCAP1_0307,MMCAP1_0450,MMCAP1_0461,MMCAP1_0735+MMCAP1_0736,MMCAP1_0781,MMCAP1_0816,MMCAP1_0847,MMCAP2_0018,MMCAP2_0307,MMCAP2_0450,MMCAP2_0461,MMCAP2_0735+MMCAP2_0736,MMCAP2_0781,MMCAP2_0816,MMCAP2_0847	MSC_0699+MSC_0698	Mbov_0004,Mbov_0285,Mbov_0323,Mbov_0559,Mbov_0692,Mbov_0706,Mbov_0736,Mbov_0834,Mbov_0841,Mbov_0607					MHO_2530+MHO_2560	MCJ_000980,MCJ_003970		MHJ_0385+MHJ_0390			MYPU_0180,MYPU_3940,MYPU_7560
ORTHO_GROUP:680	8	8	esterase/lipase	MCAP_0446	MMCAP1_0467	MSC_0530	Mbov_0006	MAG0030	MAGa0050								MMOB2000		MPN_445
ORTHO_GROUP:577	8	8	hypothetical protein MAG_0490				Mbov_0054	MAG0490	MAGa0520	MS53_0072	MARTH_orf371	MHO_2020					MMOB3590	MYPU_4600
ORTHO_GROUP:1	8	8	transposase			MSC_0038,MSC_0060,MSC_0070,MSC_0074,MSC_0097,MSC_0098,MSC_0168,MSC_0172,MSC_0249,MSC_0332,MSC_0342,MSC_0363,MSC_0520,MSC_0538,MSC_0551,MSC_0602,MSC_0605,MSC_0672,MSC_0685,MSC_0697,MSC_0785,MSC_0802+MSC_0797,MSC_0814,MSC_0822,MSC_0859,MSC_0862,MSC_0871,MSC_0876,MSC_0921,MSC_0934,MSC_0969,MSC_0976,MSC_0981,MSC_0989,MSC_1003,MSC_1011,MSC_1036	Mbov_0055,Mbov_0250,Mbov_0258,Mbov_0300,Mbov_0456,Mbov_0463,Mbov_0560,Mbov_0836,Mbov_0298			MS53_0079,MS53_0178+MS53_0177,MS53_0475			MCJ_006340	mhp082,mhp581+mhp580+mhp582	MHJ_0310,MHJ_0517,MHJ_0550,MHJ_0564	MHP7448_0218,MHP7448_0323,MHP7448_0495,MHP7448_0673				MGA_1109+MGA_1108
ORTHO_GROUP:715	8	7	hypothetical protein MAG_0990				Mbov_0110	MAG0990	MAGa1070	MS53_0017	MARTH_orf025	MHO_4050					NoAnnotation	MYPU_2410
ORTHO_GROUP:616	8	5	hypothetical protein mhp682			NoAnnotation	Mbov_0283,Mbov_0347,Mbov_0682	NoAnnotation	NoAnnotation		MARTH_orf722			mhp682	MHJ_0661	MHP7448_0661
ORTHO_GROUP:474	8	7	hypothetical protein MAG_3860	MCAP_0571	MMCAP1_0573		Mbov_0401	MAG3860	MAGa4000				MCJ_002010+MCJ_002000			NoAnnotation		MYPU_3770
ORTHO_GROUP:707	8	8	glycosyltransferase				Mbov_0500	MAG3010	MAGa3400	MS53_0546	MARTH_orf849	MHO_4500					MMOB4930	MYPU_7700
ORTHO_GROUP:672	8	6	putative transmembrane protein	MCAP_0351	MMCAP1_0583	MSC_0626	Mbov_0519	MAG2830	MAGa2960	NoAnnotation								NoAnnotation
ORTHO_GROUP:677	8	6	hypothetical protein MAG_4710				Mbov_0545	MAG4710	MAGa5180	NoAnnotation	MARTH_orf707	MHO_1750					NoAnnotation	MYPU_6080
ORTHO_GROUP:752	8	8	large-conductance mechanosensitive channel				Mbov_0640	MAG5570	MAGa6210	MS53_0435	MARTH_orf609	MHO_0650					MMOB6190			MGA_0284
ORTHO_GROUP:682	8	8	5-formyltetrahydrofolate cyclo-ligase	MCAP_0467	MMCAP1_0443	MSC_0503	Mbov_0657	MAG5750	MAGa6380										MPN_348	MGA_1310
ORTHO_GROUP:506	8	8	cation-transporting P-ATPase	MCAP_0087	MMCAP1_0787	MSC_0868	Mbov_0842	MAG7420	MAGa8600		MARTH_orf111	MHO_3560
ORTHO_GROUP:447	8	4	hypothetical protein mhp329		NoAnnotation					MS53_0692			MCJ_002220	mhp329	MHJ_0383	NoAnnotation		NoAnnotation
ORTHO_GROUP:607	8	8	PTS system mannitol-specific component IIA	MCAP_0030,MCAP_0459	MMCAP1_0021	MSC_0019							MCJ_006400	mhp567	MHJ_0552	MHP7448_0548			MPN_653
ORTHO_GROUP:642	8	5	hypothetical protein MCAP_0019	MCAP_0019	MMCAP1_0032	MSC_0032						NoAnnotation	MCJ_003740			NoAnnotation	MMOB3420	NoAnnotation
ORTHO_GROUP:618	8	8	glucosamine-6-phosphate deaminase	MCAP_0128,MCAP_0749	MMCAP1_0726	MSC_0129,MSC_0821				MS53_0193				mhp591	MHJ_0576	MHP7448_0575		MYPU_3620
ORTHO_GROUP:643	8	8	pts system, n-acetylglucosamine-specific enzyme II, ABC component	MCAP_0129	MMCAP1_0125	MSC_0130								mhp590	MHJ_0575	MHP7448_0574		MYPU_3610		MGA_0849
ORTHO_GROUP:503	8	6	hypothetical protein MCAP_0238	MCAP_0238	MMCAP1_0239	MSC_0279				MS53_0697	NoAnnotation		NoAnnotation				MMOB3810	MYPU_4920
ORTHO_GROUP:523	8	8	ascorbate-specific PTS system enzyme IIC	MCAP_0590	MMCAP1_0337	MSC_0395							MCJ_001080,MCJ_001090	mhp571,mhp572	MHJ_0556,MHJ_0557	MHP7448_0552,MHP7448_0553		MYPU_1980
ORTHO_GROUP:415	8	4	ABC transporter permease	MCAP_0586	MMCAP1_0340	MSC_0400+MSC_0399			NoAnnotation				NoAnnotation	NoAnnotation	NoAnnotation			MYPU_0730
ORTHO_GROUP:564	8	5	putative liporotein	NoAnnotation	MMCAP1_0398	MSC_0456					MARTH_orf341	MHO_4930+MHO_4920	NoAnnotation				MMOB0310	NoAnnotation
ORTHO_GROUP:509	8	3	hypothetical protein MCAP_0511	MCAP_0511	NoAnnotation	MSC_0457				NoAnnotation			MCJ_004580	NoAnnotation			NoAnnotation			NoAnnotation
ORTHO_GROUP:207	8	7	phosphate ABC transporter, permease, putative	MCAP_0484	MMCAP1_0426	MSC_0486					MARTH_orf863						MMOB0090	NoAnnotation	MPN_610	MGA_0689
ORTHO_GROUP:629	8	7	phosphate ABC transporter, ATP-binding protein	MCAP_0483	MMCAP1_0427	MSC_0487					MARTH_orf864				NoAnnotation		MMOB0100		MPN_609	MGA_0693
ORTHO_GROUP:698	8	4	putative lipoprotein	MCAP_0470	MMCAP1_0440	MSC_0500								NoAnnotation	NoAnnotation	NoAnnotation		NoAnnotation	MPN_447
ORTHO_GROUP:661	8	8	dihydrolipoamide dehydrogenase	MCAP_0427	MMCAP1_0485	MSC_0544							MCJ_005300	mhp587	MHJ_0572	MHP7448_0571		MYPU_0210
ORTHO_GROUP:535	8	3	hypothetical protein MARTH_orf505	NoAnnotation	NoAnnotation	NoAnnotation				MS53_0470	MARTH_orf505				NoAnnotation		NoAnnotation			MGA_1357
ORTHO_GROUP:406	8	3	membrane bound ATPase, putative	MCAP_0179	NoAnnotation					NoAnnotation		NoAnnotation		NoAnnotation		NoAnnotation	MMOB2990	MYPU_3820
ORTHO_GROUP:430	8	4	hypothetical protein mhp539	NoAnnotation	NoAnnotation				NoAnnotation		MARTH_orf526		MCJ_003940	mhp539	MHJ_0523		NoAnnotation
ORTHO_GROUP:614	8	4	hypothetical protein mhp565	NoAnnotation					NoAnnotation			NoAnnotation	MCJ_004290	mhp565	MHJ_0551	MHP7448_0547	NoAnnotation
ORTHO_GROUP:687	8	8	hypothetical protein mhp045								MARTH_orf288	MHO_1580	MCJ_006560	mhp045	MHJ_0039	MHP7448_0043	MMOB2180	MYPU_3560
ORTHO_GROUP:593	8	8	neutrophil activating factor							MS53_0300			MCJ_004610	mhp456	MHJ_0454	MHP7448_0457	MMOB5420	MYPU_1570		MGA_0965
ORTHO_GROUP:549	8	7	hypothetical protein mhp107			MSC_0675				MS53_0430		NoAnnotation	MCJ_004240	mhp107	MHJ_0264	MHP7448_0272		MYPU_0570+MYPU_0670
ORTHO_GROUP:434	8	4	hypothetical protein mhp452		NoAnnotation	NoAnnotation		NoAnnotation				NoAnnotation		mhp452	MHJ_0450	MHP7448_0453	MMOB0210
ORTHO_GROUP:527	7	7	HAD superfamily hydrolase	MCAP_0732	MMCAP1_0710	MSC_0793+MSC_0792,MSC_0805	Mbov_0027	MAG0270	MAGa0280										MPN_264
ORTHO_GROUP:792	7	3	hypothetical protein MAG_1000				Mbov_0111	MAG1000	MAGa1090					NoAnnotation	NoAnnotation	NoAnnotation	NoAnnotation
ORTHO_GROUP:65	7	4	Transposase			NoAnnotation	Mbov_0132,Mbov_0138,Mbov_0572		MAGa1590,MAGa5640,MAGa7420	NoAnnotation	NoAnnotation		MCJ_004260					MYPU_3920+MYPU_3910,MYPU_4000+MYPU_3990
ORTHO_GROUP:42	7	7	hypothetical protein MAG_1330	MCAP_0292+MCAP_0293,MCAP_0300,MCAP_0311+MCAP_0310+MCAP_0309+MCAP_0308+MCAP_0170+MCAP_0168+MCAP_0173	MMCAP1_0557+MMCAP1_0556,MMCAP1_0891	MSC_0208,MSC_1021,MSC_1046	Mbov_0145+Mbov_0143	MAG1330+MAG1340	MAGa1390							MHP7448_0422
ORTHO_GROUP:655	7	3	hypothetical protein MAG_1360			NoAnnotation	Mbov_0147	MAG1360	MAGa1400			NoAnnotation		NoAnnotation			NoAnnotation
ORTHO_GROUP:674	7	7	esterase/lipase	MCAP_0606	MMCAP1_0320	MSC_0368	Mbov_0161	MAG1500	MAGa1540										MPN_519
ORTHO_GROUP:476	7	5	hypothetical protein		MMCAP1_0273	MSC_0316	Mbov_0189	NoAnnotation				MHO_4910	NoAnnotation					MYPU_0600
ORTHO_GROUP:362	7	7	hypothetical protein MAG_1770		MMCAP1_0594		Mbov_0193	MAG1770+MAG1760	MAGa1750			MHO_0150							MPN_661	MGA_0879,MGA_0892+MGA_0889,MGA_1037
ORTHO_GROUP:386	7	6	cytosine specific DNA methyltransferase		MMCAP1_0742	MSC_0951+MSC_0950	Mbov_0202,Mbov_0727,Mbov_0755						MCJ_002040	mhp633	NoAnnotation	MHP7448_0614
ORTHO_GROUP:748	7	7	AAA family ATPase		MMCAP1_0132	MSC_1062	Mbov_0241		MAGa2200			MHO_4790	MCJ_004930							MGA_0536
ORTHO_GROUP:595	7	5	hypothetical protein MAG_2220	NoAnnotation			Mbov_0260,Mbov_0274	MAG2220,MAG2340	MAGa2330,MAGa2500				MCJ_006070		NoAnnotation					MGA_0829a
ORTHO_GROUP:458	7	6	hypothetical protein MHJ_0313				Mbov_0312	MAG2740	MAGa2870					NoAnnotation	MHJ_0313	MHP7448_0321			MPN_564
ORTHO_GROUP:537	7	4	hypothetical protein MCAP_0638	MCAP_0638	MMCAP1_0312	MSC_0362	Mbov_0340			NoAnnotation							NoAnnotation			NoAnnotation
ORTHO_GROUP:435	7	7	hypothetical protein mhp526	MCAP_0559	MMCAP1_0555		Mbov_0387+Mbov_0389	MAG4010,MAG4040	MAGa4040					mhp526+mhp527		MHP7448_0423
ORTHO_GROUP:685	7	7	hypothetical protein mhp533	MCAP_0566	MMCAP1_0568		Mbov_0398	MAG3900					MCJ_003640	mhp533		MHP7448_0415
ORTHO_GROUP:764	7	7	hypothetical protein MAG_3800				Mbov_0410	MAG3800	MAGa4290		MARTH_orf173	MHO_1030					MMOB5190	MYPU_3250
ORTHO_GROUP:472	7	7	hypothetical protein MAG_5670	MCAP_0196	MMCAP1_0101,MMCAP1_0171	MSC_0093+MSC_0094,MSC_0233	Mbov_0470	MAG5670+MAG5660	MAGa6300				MCJ_004060
ORTHO_GROUP:552	7	6	hypothetical protein MAG_5760		MMCAP1_0112,MMCAP1_0292	MSC_0343+MSC_0344	Mbov_0471	MAG5760	MAGa6390		NoAnnotation	MHO_2080
ORTHO_GROUP:673	7	7	hypothetical protein MAG_4620	MCAP_0801	MMCAP1_0868	MSC_0322,MSC_0922	Mbov_0536	MAG4620	MAGa5090	MS53_0131
ORTHO_GROUP:706	7	7	oligopeptide transport system permease protein(OppB)	MCAP_0161	MMCAP1_0165	MSC_0180	Mbov_0544	MAG4700	MAGa5170									MYPU_6200
ORTHO_GROUP:709	7	5	hypothetical protein MAG_4720				Mbov_0546	MAG4720	MAGa5190	NoAnnotation	MARTH_orf072	MHO_2470+MHO_2480		NoAnnotation
ORTHO_GROUP:538	7	5	hypothetical protein MAG_5620				Mbov_0645	MAG5620	MAGa6260	MS53_0438		NoAnnotation					NoAnnotation	MYPU_7090
ORTHO_GROUP:632	7	7	hypothetical protein MAG_5810				Mbov_0664	MAG5810	MAGa6440	MS53_0056	MARTH_orf720		MCJ_006210					MYPU_0480
ORTHO_GROUP:740	7	5	ABC transporter, ATP-binding protein				Mbov_0688	MAG6000	MAGa6660	MS53_0507			NoAnnotation			NoAnnotation				MGA_1284+MGA_1285
ORTHO_GROUP:804	7	7	putative RNA methyltransferase				Mbov_0749	MAG6630	MAGa7590	MS53_0111	MARTH_orf754	MHO_4570					MMOB5020
ORTHO_GROUP:727	7	7	ribonuclease H II	MCAP_0542	MMCAP1_0367	MSC_0430	Mbov_0759	MAG6730	MAGa7690								MMOB6240
ORTHO_GROUP:479	7	4	lipoprotein (VmcF)	MCAP_0630+MCAP_0629		NoAnnotation	Mbov_0797		MAGa5840,MAGa5870,MAGa8120,MAGa8160,MAGa8210+MAGa8200		MARTH_orf316							NoAnnotation	NoAnnotation
ORTHO_GROUP:831	7	6	hypothetical protein MAG_7360				Mbov_0826	MAG7360	MAGa8530	MS53_0101				NoAnnotation					MPN_657	MGA_0436
ORTHO_GROUP:646	7	7	hypothetical protein MAG_7400		MMCAP1_0676	MSC_0750+MSC_0751	Mbov_0839	MAG7400	MAGa8570	MS53_0127								MYPU_6220
ORTHO_GROUP:517	7	6	integral membrane protein	MCAP_0440	MMCAP1_0474			MAG1640	MAGa1650			MHO_4350					MMOB1970
ORTHO_GROUP:442	7	3	permease	NoAnnotation								NoAnnotation			NoAnnotation			MYPU_4840	MPN_435	MGA_0280
ORTHO_GROUP:827	7	3	p95 outer membrane protein						NoAnnotation		NoAnnotation		NoAnnotation	mhp280	MHJ_0096	MHP7448_0099
ORTHO_GROUP:688	7	7	hypothetical protein mhp395	MCAP_0826	MMCAP1_0074	MSC_0078								mhp395	MHJ_0379	MHP7448_0383	MMOB4470
ORTHO_GROUP:508	7	4	hypothetical protein MCAP_0299	MCAP_0299	NoAnnotation	MSC_0197+MSC_0196+MSC_0198			NoAnnotation		MARTH_orf198		MCJ_000970					NoAnnotation
ORTHO_GROUP:703	7	7	hypothetical protein mhp573	MCAP_0591	MMCAP1_0336	MSC_0394							MCJ_001070	mhp573	MHJ_0558	MHP7448_0554
ORTHO_GROUP:611	7	7	DEAD-box ATP dependent DNA helicase	MCAP_0500	MMCAP1_0410	MSC_0469											MMOB2800	MYPU_0690	MPN_443,MPN_623	MGA_0206
ORTHO_GROUP:712	7	7	phosphate transport system regulatory protein PhoU, putative	MCAP_0482	MMCAP1_0428	MSC_0488					MARTH_orf865						MMOB0110		MPN_608	MGA_0694
ORTHO_GROUP:718	7	7	methylmalonate-semialdehyde dehydrogenase	MCAP_0461	MMCAP1_0451	MSC_0509								mhp153	MHJ_0219	MHP7448_0225				MGA_0860
ORTHO_GROUP:475	7	3	hypothetical protein MCJ_004940	NoAnnotation	NoAnnotation	MSC_0573					NoAnnotation		MCJ_004940			NoAnnotation		MYPU_6480,MYPU_6510
ORTHO_GROUP:478	7	5	ABC transporter ATP binding protein	NoAnnotation		MSC_0796					NoAnnotation			mhp319	MHJ_0298	MHP7448_0306	MMOB4230
ORTHO_GROUP:620	7	4	ATP binding protein	NoAnnotation					NoAnnotation		MARTH_orf188,MARTH_orf868			mhp327	MHJ_0306	MHP7448_0314	NoAnnotation
ORTHO_GROUP:745	7	4	hypothetical protein mhp696	NoAnnotation					NoAnnotation		NoAnnotation			mhp696	MHJ_0673	MHP7448_0675		MYPU_1250
ORTHO_GROUP:653	7	7	asparagine synthetase A					MAG6720	MAGa7680	MS53_0291				mhp497	MHJ_0497	MHP7448_0500				MGA_1100
ORTHO_GROUP:815	7	7	hypothetical protein mhp086							MS53_0365			MCJ_006170	mhp086	MHJ_0074	MHP7448_0078	MMOB1070	MYPU_1890
ORTHO_GROUP:809	7	7	hypothetical protein mhp124							MS53_0059			MCJ_003860	mhp124	MHJ_0247	MHP7448_0255	MMOB0590	MYPU_0310
ORTHO_GROUP:657	7	7	hypothetical protein mhp434							MS53_0538			MCJ_002650	mhp434	MHJ_0429	MHP7448_0431	MMOB0830			MGA_0091
ORTHO_GROUP:708	7	7	hypothetical protein mhp555								MARTH_orf080	MHO_4720	MCJ_000350	mhp555	MHJ_0540	MHP7448_0538	MMOB1360
ORTHO_GROUP:640	7	7	hypothetical protein mhp691								MARTH_orf668	MHO_5180	MCJ_007260	mhp691	MHJ_0668	MHP7448_0669		MYPU_7380+MYPU_2930
ORTHO_GROUP:822	7	7	signal peptidase I							MS53_0040			MCJ_007190	mhp028	MHJ_0022	MHP7448_0026		MYPU_6300		MGA_1091
ORTHO_GROUP:58	7	7	subtilisin-like serine protease							MS53_0036			MCJ_005760	mhp292	MHJ_0085+MHJ_0398+MHJ_0397	MHP7448_0332		MYPU_6550+MYPU_6530		MGA_0517,MGA_0518,MGA_0798+MGA_0801+MGA_0802,MGA_0815,MGA_0906
ORTHO_GROUP:728	7	5	hypothetical protein MARTH_orf675		NoAnnotation				MAGa8190		MARTH_orf675	MHO_3700			NoAnnotation		MMOB6220	MYPU_7060
ORTHO_GROUP:731	7	5	hypothetical protein mhp254					NoAnnotation	NoAnnotation			MHO_2260	MCJ_001910	mhp254	MHJ_0123	MHP7448_0127
ORTHO_GROUP:421	7	5	hypothetical protein mhp525		MMCAP1_0243+MMCAP1_0244	MSC_0285								mhp525			NoAnnotation	MYPU_0720+MYPU_0760	MPN_474	NoAnnotation
ORTHO_GROUP:869	6	6	proline iminopeptidase (Pip)				Mbov_0078	MAG0710	MAGa0760		MARTH_orf626	MHO_5190							MPN_022
ORTHO_GROUP:613	6	5	hypothetical protein MAG_1210	MCAP_0627	NoAnnotation		Mbov_0129	MAG1210	MAGa1270									MYPU_7540+MYPU_7550+MYPU_7570
ORTHO_GROUP:814	6	6	tRNA (uracil-5-)-methyltransferase Gid	MCAP_0613	MMCAP1_0313	MSC_0375	Mbov_0158	MAG1470	MAGa1510
ORTHO_GROUP:810	6	6	hypothetical protein MHJ_0084		MMCAP1_0133	MSC_1061	Mbov_0242		MAGa2210						MHJ_0084					MGA_0535
ORTHO_GROUP:634	6	5	NADH oxidase (NOXASE)	MCAP_0858	NoAnnotation	MSC_1019,MSC_1044	Mbov_0286	MAG2460	MAGa2630
ORTHO_GROUP:733	6	6	proton/glutamate symporter	MCAP_0857	MMCAP1_0886	MSC_1018,MSC_1043	Mbov_0287	MAG2470	MAGa2640
ORTHO_GROUP:791	6	6	hypothetical protein MAG_2720	MCAP_0820	MMCAP1_0080	MSC_0084	Mbov_0309	MAG2720	MAGa2850
ORTHO_GROUP:713	6	5	Hypothetical protein			NoAnnotation	Mbov_0356	MAG4260+MAG4250	MAGa4480+MAGa4470				MCJ_004990,MCJ_006380+MCJ_006390				NoAnnotation	MYPU_0430+MYPU_0440
ORTHO_GROUP:694	6	5	hypothetical protein MAG_4130	MCAP_0846	NoAnnotation	MSC_0052	Mbov_0374	MAG4130	MAGa4370
ORTHO_GROUP:799	6	6	oxidoreductase, potentially truncated inN-terminal	MCAP_0256	MMCAP1_0258	MSC_0301	Mbov_0375	MAG4120	MAGa4360
ORTHO_GROUP:572	6	6	putative prophage protein (ps3)	MCAP_0493	MMCAP1_0417	MSC_0194,MSC_0478	Mbov_0376	MAG6440	MAGa3150,MAGa5000,MAGa6950,MAGa7400
ORTHO_GROUP:635	6	6	hypothetical protein MAG_6450	MCAP_0494	MMCAP1_0416	MSC_0477	Mbov_0377	MAG6450	MAGa7410
ORTHO_GROUP:570	6	4	hypothetical protein MAG_4050	NoAnnotation	MMCAP1_0553		Mbov_0385	MAG4050+MAG4060	MAGa4050				NoAnnotation
ORTHO_GROUP:681	6	5	hypothetical protein mhp530	MCAP_0564	NoAnnotation		Mbov_0396	MAG3940						mhp530		MHP7448_0417
ORTHO_GROUP:400	6	6	hypothetical protein MAG_3370	MCAP_0568	MMCAP1_0083,MMCAP1_0570	MSC_0382	Mbov_0400	MAG3370,MAG3870	MAGa3690,MAGa4010
ORTHO_GROUP:452	6	6	lipoprotein	MCAP_0758	MMCAP1_0159,MMCAP1_0396	MSC_0170+MSC_0171+MSC_0169	Mbov_0465	MAG6410	MAGa7370
ORTHO_GROUP:592	6	6	hypothetical protein MAG_3270	MCAP_0622	MMCAP1_0598	MSC_0205,MSC_0660+MSC_0661	Mbov_0474	MAG3270	MAGa3770
ORTHO_GROUP:778	6	6	hypothetical protein MAG_2980				Mbov_0503	MAG2980	MAGa3370	MS53_0543							MMOB4540,MMOB4900	MYPU_7670
ORTHO_GROUP:901	6	6	hypothetical protein MAG_2970				Mbov_0504	MAG2970	MAGa3360	MS53_0326							MMOB1780	MYPU_7660
ORTHO_GROUP:615	6	5	putative lipoprotein				Mbov_0525		MAGa7430			MHO_3710				NoAnnotation	MMOB6110	MYPU_4650
ORTHO_GROUP:798	6	6	malate permease		MMCAP1_0037	MSC_0035	Mbov_0564	MAG4890	MAGa5360		MARTH_orf736
ORTHO_GROUP:678	6	4	hypothetical protein MAG_5000		NoAnnotation		Mbov_0575	MAG5000	MAGa5460	MS53_0646						NoAnnotation
ORTHO_GROUP:882	6	6	aminopeptidase				Mbov_0673	MAG5890	MAGa6540	MS53_0154	MARTH_orf813	MHO_4310
ORTHO_GROUP:936	6	6	hypothetical protein MAG_6230				Mbov_0702	MAG6230	MAGa7190	MS53_0548	MARTH_orf783	MHO_5200
ORTHO_GROUP:846	6	6	transcriptional regulator				Mbov_0716	MAG6310	MAGa7270	MS53_0024			MCJ_005280					MYPU_3650
ORTHO_GROUP:520	6	5	hypothetical protein MAG_3330	NoAnnotation	MMCAP1_0038	MSC_0036+MSC_0037	Mbov_0758	MAG3330	MAGa3660
ORTHO_GROUP:934	6	6	hypothetical protein MAG_6790				Mbov_0765	MAG6790	MAGa7750	MS53_0068							MMOB5880	MYPU_1750
ORTHO_GROUP:257	6	5	Fic family protein	MCAP_0344	MMCAP1_0752	MSC_0838	Mbov_0825	NoAnnotation	MAGa4170
ORTHO_GROUP:639	6	4	putative lipoprotein	MCAP_0329		MSC_0345		NoAnnotation		MS53_0341							MMOB5980+MMOB6000
ORTHO_GROUP:675	6	4	ABC transporter, ATP-binding protein, putative	MCAP_0587	MMCAP1_0339	MSC_0398							NoAnnotation	NoAnnotation			MMOB3620
ORTHO_GROUP:795	6	3	hypothetical protein MCAP_0521	MCAP_0521	MMCAP1_0389	MSC_0449							NoAnnotation	NoAnnotation		NoAnnotation
ORTHO_GROUP:556	6	3	peptidase C39 family protein	MCAP_0509	NoAnnotation	MSC_0459+MSC_0460							NoAnnotation					NoAnnotation	MPN_570
ORTHO_GROUP:816	6	4	hypothetical protein MCAP_0434	MCAP_0434	MMCAP1_0480	MSC_0539					NoAnnotation		MCJ_006010	NoAnnotation
ORTHO_GROUP:771	6	6	methionyl/phenylalanyl tRNA synthetase domain-containing protein	MCAP_0641	MMCAP1_0615	MSC_0688											MMOB5310		MPN_663	MGA_1036
ORTHO_GROUP:569	6	6	carbamate kinase	MCAP_0651	MMCAP1_0625,MMCAP1_0784	MSC_0700,MSC_0864+MSC_0877					MARTH_orf130	MHO_0630							MPN_307
ORTHO_GROUP:684	6	5	hypothetical protein MAG_3290	MCAP_0725	MMCAP1_0703	MSC_0778		MAG3290		NoAnnotation							MMOB6120+MMOB6130
ORTHO_GROUP:515	6	3	magnesium-transporting ATPase E1-E2 family protein	MCAP_0812	MMCAP1_0879	MSC_0907								NoAnnotation			NoAnnotation			NoAnnotation
ORTHO_GROUP:732	6	4	hypothetical protein MCAP_0861	MCAP_0861	MMCAP1_0895	MSC_1027,MSC_1052							NoAnnotation		NoAnnotation		MMOB5240
ORTHO_GROUP:589	6	3	hypothetical protein MAG_6060	NoAnnotation	MMCAP1_0085+MMCAP1_0086			MAG6060+MAG6050+MAG6040	MAGa6790									NoAnnotation		NoAnnotation
ORTHO_GROUP:693	6	6	glycosy hydrolase family protein	MCAP_0190	MMCAP1_0185					MS53_0107							MMOB3980+MMOB3950+MMOB3930	MYPU_6340		MGA_1265
ORTHO_GROUP:775	6	5	ABC transporter, ATP binding protein	NoAnnotation	MMCAP1_0473			MAG1630	MAGa1640			MHO_4360					MMOB1960
ORTHO_GROUP:603	6	6	arginine deiminase	MCAP_0089							MARTH_orf873	MHO_0690					MMOB2230		MPN_304+MPN_305	MGA_1220
ORTHO_GROUP:891	6	6	fructose-bisphosphate aldolase	MCAP_0616		MSC_0644								mhp589	MHJ_0574	MHP7448_0573		MYPU_3600
ORTHO_GROUP:540	6	4	hypothetical protein MCAP_0620	MCAP_0620											NoAnnotation		MMOB3730	NoAnnotation	MPN_213	MGA_1010+MGA_1011
ORTHO_GROUP:900	6	6	hypothetical protein mhp088										MCJ_006200	mhp088	MHJ_0076	MHP7448_0080	MMOB1090	MYPU_5340
ORTHO_GROUP:854	6	6	hypothetical protein mhp240							MS53_0099				mhp240	MHJ_0138	MHP7448_0142	MMOB0040	MYPU_6810
ORTHO_GROUP:922	6	6	hypothetical protein mhp253								MARTH_orf450		MCJ_001900	mhp253	MHJ_0124	MHP7448_0128	MMOB3140
ORTHO_GROUP:6	6	6	hypothetical protein MPN013						MAGa5810,MAGa5850,MAGa8110,MAGa8180+MAGa8150	MS53_0541	MARTH_orf221,MARTH_orf566	MHO_2620						MYPU_4200	MPN_013+MPN_010,MPN_094,MPN_100,MPN_104,MPN_130,MPN_138+MPN_139+MPN_137,MPN_145,MPN_151,MPN_204,MPN_283,MPN_287,MPN_344,MPN_368,MPN_410,MPN_484,MPN_501,MPN_504,MPN_524,MPN_655+MPN_038
ORTHO_GROUP:555	6	6	trehalose-6-phosphate hydrolase		MMCAP1_0674	MSC_0748				MS53_0108	MARTH_orf318						MMOB0630,MMOB3610,MMOB3970	MYPU_4630,MYPU_6330
ORTHO_GROUP:924	6	5	Asp-tRNAAsn/Glu-tRNAGln amidotransferase C subunit								MARTH_orf013	MHO_0430	MCJ_001640	NoAnnotation	MHJ_0023	MHP7448_0027
ORTHO_GROUP:720	6	5	hypothetical protein mhp108								MARTH_orf484			mhp108	MHJ_0263	MHP7448_0271	NoAnnotation			MGA_1224+MGA_1222
ORTHO_GROUP:832	6	5	hypothetical protein mhp132			NoAnnotation							MCJ_001820	mhp132	MHJ_0240	MHP7448_0248		MYPU_3810
ORTHO_GROUP:188	6	5	hypothetical protein mhp446								NoAnnotation		MCJ_002880,MCJ_004340	mhp446	MHJ_0442+MHJ_0443	MHP7448_0444		MYPU_2130
ORTHO_GROUP:840	6	4	hypothetical protein mhp296										MCJ_005610	mhp296	MHJ_0081	MHP7448_0085	NoAnnotation	NoAnnotation
ORTHO_GROUP:660	6	4	hypothetical protein mhp404		NoAnnotation								MCJ_003780	mhp404	MHJ_0403	MHP7448_0390		NoAnnotation
ORTHO_GROUP:829	6	4	hypothetical protein mhp432								NoAnnotation		MCJ_001020	mhp432	MHJ_0427	MHP7448_0429		NoAnnotation
ORTHO_GROUP:753	6	3	ABC transporter ATP-binding protein; multidrug resistance protein		NoAnnotation					NoAnnotation		NoAnnotation		mhp643	MHJ_0624	MHP7448_0623
ORTHO_GROUP:853	6	3	ATP-binding protein								NoAnnotation	NoAnnotation		mhp318	MHJ_0297	MHP7448_0305				NoAnnotation
ORTHO_GROUP:652	6	3	viral A-type inclusion protein repeat protein		MMCAP1_0894	MSC_1024,MSC_1049			NoAnnotation			MHO_3080+MHO_3090,MHO_3730				NoAnnotation		NoAnnotation
ORTHO_GROUP:721	6	3	viral A-type inclusion protein, putative		MMCAP1_0751					MS53_0344			MCJ_003960	NoAnnotation	NoAnnotation	NoAnnotation
ORTHO_GROUP:1097	5	5	hypothetical protein				Mbov_0013	MAG0100	MAGa0120				MCJ_004180					MYPU_4400
ORTHO_GROUP:883	5	5	ABC transporter ATP-binding protein				Mbov_0029	MAG0290	MAGa0300		MARTH_orf625									MGA_1303
ORTHO_GROUP:981	5	5	hypothetical protein MAG_0330				Mbov_0032	MAG0330	MAGa0330	MS53_0063							MMOB2190
ORTHO_GROUP:1051	5	4	hypothetical protein MAG_0820				Mbov_0090	MAG0820	MAGa0880									MYPU_2290		NoAnnotation
ORTHO_GROUP:937	5	4	hypothetical protein MAG_0830				Mbov_0091	MAG0830+MAG0840	MAGa0890			NoAnnotation	MCJ_002160
ORTHO_GROUP:904	5	5	hypothetical protein MAG_1070				Mbov_0118	MAG1070+MAG1080	MAGa1160		MARTH_orf168								MPN_630
ORTHO_GROUP:1068	5	5	putative phosphoketolase				Mbov_0131	MAG1230	MAGa1290		MARTH_orf448	MHO_3010
ORTHO_GROUP:894	5	5	D-lactate dehydrogenase		MMCAP1_0036	MSC_0034	Mbov_0160	MAG1490	MAGa1530
ORTHO_GROUP:676	5	3	hypothetical protein mhp399				Mbov_0166		MAGa1570					mhp399+mhp400	NoAnnotation	NoAnnotation
ORTHO_GROUP:683	5	5	hypothetical protein MAG_1670	MCAP_0034	MMCAP1_0015+MMCAP1_0013		Mbov_0182	MAG1670	MAGa1680
ORTHO_GROUP:1055	5	5	ribonuclease				Mbov_0211	MAG1920	MAGa1920		MARTH_orf874	MHO_5110
ORTHO_GROUP:519	5	5	type II restriction enzyme			MSC_0216+MSC_0215	Mbov_0221		MAGa3950+MAGa3970			MHO_0360	MCJ_001280+MCJ_001290
ORTHO_GROUP:1006	5	5	lipoprotein				Mbov_0291	MAG2520	MAGa2680		MARTH_orf261	MHO_2280
ORTHO_GROUP:930	5	5	hypothetical protein MAG_4270				Mbov_0354	MAG4270	MAGa4490				MCJ_006370					MYPU_0420
ORTHO_GROUP:495	5	5	hypothetical protein MAG_4230	MCAP_0513		MSC_0057+MSC_0059+MSC_0058,MSC_0997,MSC_0998	Mbov_0357	MAG4230+MAG4240	MAGa4460
ORTHO_GROUP:1067	5	4	hypothetical protein MAG_4220	NoAnnotation			Mbov_0364	MAG4220	MAGa4450			MHO_1090
ORTHO_GROUP:939	5	2	hypothetical protein MAG_4210				Mbov_0365	MAG4210	NoAnnotation						NoAnnotation	NoAnnotation
ORTHO_GROUP:973	5	5	hypothetical protein MAG_4140				Mbov_0373	MAG4140	MAGa4380	MS53_0378								MYPU_5540
ORTHO_GROUP:729	5	5	hypothetical protein MAG_3990		MMCAP1_0558		Mbov_0391	MAG3990	MAGa3000,MAGa4870,MAGa7080											MGA_0422
ORTHO_GROUP:942	5	4	hypothetical protein MCAP_0563	MCAP_0563	MMCAP1_0565		Mbov_0395	NoAnnotation										MYPU_3850
ORTHO_GROUP:850	5	2	hypothetical protein MAG_3880				Mbov_0399	MAG3880				NoAnnotation			NoAnnotation			NoAnnotation
ORTHO_GROUP:1003	5	3	hypothetical protein MAG_3810				Mbov_0409	MAG3810	MAGa4300			NoAnnotation					NoAnnotation
ORTHO_GROUP:1010	5	4	hypothetical protein MAG_3480				Mbov_0446	MAG3480	MAGa3840	NoAnnotation								MYPU_3950
ORTHO_GROUP:834	5	5	hypothetical protein MAG_3400	MCAP_0425	MMCAP1_0487	MSC_0547	Mbov_0455	MAG3400
ORTHO_GROUP:975	5	5	hypothetical protein MAG_5100				Mbov_0587	MAG5100	MAGa5580		MARTH_orf520	MHO_3450
ORTHO_GROUP:1016	5	5	hypothetical protein MAG_5560				Mbov_0639	MAG5560	MAGa6200			MHO_3030						MYPU_3310
ORTHO_GROUP:726	5	4	hypothetical protein MAG_0220		MMCAP1_0293	NoAnnotation	Mbov_0658	MAG0220,MAG5770	MAGa6400
ORTHO_GROUP:579	5	4	hypothetical protein MAG_6470		NoAnnotation	MSC_0192+MSC_0659	Mbov_0734	MAG6470	MAGa7460
ORTHO_GROUP:787	5	5	hypothetical protein MAG_6950				Mbov_0782	MAG6950	MAGa7940	MS53_0008							MMOB5900
ORTHO_GROUP:784	5	3	variable surface lipoprotein				Mbov_0794		MAGa6720		NoAnnotation		NoAnnotation					MYPU_2500
ORTHO_GROUP:852	5	5	hypothetical protein MAG_7310				Mbov_0820	MAG7310	MAGa8470	MS53_0621								MYPU_4860
ORTHO_GROUP:679	5	2	hypothetical protein MCAP_0621	MCAP_0621						NoAnnotation							NoAnnotation			MGA_0337
ORTHO_GROUP:760	5	3	hypothetical protein mhp089	NoAnnotation									MCJ_003520	mhp089,mhp521		MHP7448_0424
ORTHO_GROUP:1024	5	2	hypothetical protein MAG_3930	NoAnnotation				MAG3930					NoAnnotation			MHP7448_0697
ORTHO_GROUP:770	5	4	hypothetical protein mhp444										MCJ_002300	mhp444	MHJ_0438	MHP7448_0440
ORTHO_GROUP:1077	5	3	hypothetical protein mhp069					NoAnnotation						mhp069	MHJ_0061	MHP7448_0065
ORTHO_GROUP:590	5	2	putative liporotein		MMCAP1_0090					NoAnnotation			MCJ_004910+MCJ_004970+MCJ_004920+MCJ_004950+MCJ_004960		NoAnnotation
ORTHO_GROUP:895	5	5	primase-related protein	MCAP_0003	MMCAP1_0003	MSC_0003													MPN_072	MGA_0346
ORTHO_GROUP:796	5	4	ATPase	NoAnnotation	MMCAP1_0127	MSC_0132													MPN_677	MGA_0591
ORTHO_GROUP:812	5	5	inorganic polyphosphate/ATP-NAD kinase, putative	MCAP_0257	MMCAP1_0259	MSC_0302													MPN_269+MPN_267	MGA_0291
ORTHO_GROUP:892	5	5	nucleoside kinase	MCAP_0599	MMCAP1_0330	MSC_0388				MS53_0141										MGA_0175
ORTHO_GROUP:624	5	4	ABC transporter, ATP-binding/permease protein, putative	MCAP_0537	MMCAP1_0372	MSC_0435			NoAnnotation								MMOB5120
ORTHO_GROUP:916	5	5	hypothetical protein MCAP_0502	MCAP_0502	MMCAP1_0408	MSC_0467													MPN_351	MGA_0011
ORTHO_GROUP:833	5	5	RelA/SpoT family protein	MCAP_0496	MMCAP1_0414	MSC_0475													MPN_397	MGA_0950
ORTHO_GROUP:898	5	5	uridine kinase	MCAP_0422	MMCAP1_0491	MSC_0552													MPN_561	MGA_0106
ORTHO_GROUP:920	5	5	dipeptidase, putative	MCAP_0420	MMCAP1_0493	MSC_0554					MARTH_orf023	MHO_5090
ORTHO_GROUP:914	5	5	N-acetylmannosamine-6-phosphate 2-epimerase	MCAP_0419	MMCAP1_0494	MSC_0555				MS53_0197								MYPU_3630
ORTHO_GROUP:905	5	5	signal peptidase (SPase) II	MCAP_0394	MMCAP1_0518	MSC_0584													MPN_293	MGA_0997
ORTHO_GROUP:847	5	4	hypothetical protein MCAP_0360	MCAP_0360	MMCAP1_0574	MSC_0617					NoAnnotation					MHP7448_0701
ORTHO_GROUP:859	5	4	hypothetical protein MCAP_0349	MCAP_0349	MMCAP1_0585	MSC_0628						MHO_3190								NoAnnotation
ORTHO_GROUP:450	5	5	hypothetical protein MAG_0230	MCAP_0704+MCAP_0705,MCAP_0721	MMCAP1_0682+MMCAP1_0683	MSC_0653,MSC_0757+MSC_0755+MSC_0756		MAG0230	MAGa0220+MAGa0230+MAGa0250
ORTHO_GROUP:872	5	4	hypothetical protein MCAP_0634	MCAP_0634	MMCAP1_0609	MSC_0681											NoAnnotation		MPN_525
ORTHO_GROUP:893	5	5	tRNA pseudouridine synthase A	MCAP_0665	MMCAP1_0640	MSC_0715													MPN_196	MGA_1331d
ORTHO_GROUP:790	5	4	glycosyl transferase, group 2 family protein	MCAP_0719	MMCAP1_0697	MSC_0771											NoAnnotation			MGA_0001
ORTHO_GROUP:666	5	5	hypothetical protein MAG_4030	MCAP_0556	MMCAP1_0554,MMCAP1_0705	MSC_0780		MAG4030			MARTH_orf765
ORTHO_GROUP:737	5	4	PTS system, glucose-specific IIABC component	MCAP_0094	MMCAP1_0779	MSC_0860				NoAnnotation								MYPU_0190
ORTHO_GROUP:813	5	5	multiple sugar ABC transporter, ATP-binding protein	MCAP_0189	MMCAP1_0184					MS53_0102							MMOB3870	MYPU_6410
ORTHO_GROUP:819	5	5	ornithine carbamoyltransferase, catabolic	MCAP_0090	MMCAP1_0786						MARTH_orf129	MHO_0640							MPN_306
ORTHO_GROUP:849	5	3	hypothetical protein MCAP_0864	MCAP_0864	MMCAP1_0899										NoAnnotation	MHP7448_0324		NoAnnotation
ORTHO_GROUP:777	5	3	lipoprotein (VmcB)	MCAP_0595	NoAnnotation						NoAnnotation							MYPU_4060		MGA_1199
ORTHO_GROUP:621	5	4	hypothetical protein MHJ_0561	MCAP_0789	NoAnnotation										MHJ_0561	MHP7448_0563				MGA_0777
ORTHO_GROUP:649	5	2	hypothetical protein MCAP_0167	MCAP_0167					NoAnnotation		NoAnnotation					MHP7448_0308		NoAnnotation
ORTHO_GROUP:781	5	5	putative lipoprotein	MCAP_0526		MSC_0446			MAGa6730		MARTH_orf380						MMOB0700
ORTHO_GROUP:974	5	4	hypothetical protein mhp435	MCAP_0596										mhp435	MHJ_0430	MHP7448_0432		NoAnnotation
ORTHO_GROUP:1082	5	5	46kd surface antigen precursor											mhp511	MHJ_0511	MHP7448_0513	MMOB0150	MYPU_3430
ORTHO_GROUP:1049	5	5	hypothetical protein mhp087										MCJ_006180	mhp087	MHJ_0075	MHP7448_0079		MYPU_5350
ORTHO_GROUP:1044	5	5	hypothetical protein mhp093									MHO_1950	MCJ_000250	mhp093	MHJ_0279	MHP7448_0287
ORTHO_GROUP:927	5	5	hypothetical protein mhp184										MCJ_002430	mhp184	MHJ_0193	MHP7448_0197		MYPU_2800
ORTHO_GROUP:818	5	5	hypothetical protein mhp343										MCJ_002200+MCJ_002190,MCJ_002260	mhp343	MHJ_0322	MHP7448_0328		MYPU_1480
ORTHO_GROUP:1060	5	5	hypothetical protein mhp346							MS53_0117			MCJ_000600	mhp346	MHJ_0325	MHP7448_0334
ORTHO_GROUP:1103	5	5	hypothetical protein mhp464							MS53_0192			MCJ_000400	mhp464	MHJ_0463	MHP7448_0466
ORTHO_GROUP:1041	5	5	hypothetical protein mhp491										MCJ_005320	mhp491	MHJ_0490	MHP7448_0493				MGA_0512
ORTHO_GROUP:921	5	5	hypothetical protein mhp570										MCJ_006430	mhp570	MHJ_0555	MHP7448_0551		MYPU_7530
ORTHO_GROUP:929	5	5	pgmB beta-phosphoglucomutase		MMCAP1_0176					MS53_0106							MMOB3960	MYPU_6350		MGA_1263
ORTHO_GROUP:821	5	5	pullulanase											mhp605	MHJ_0587	MHP7448_0587	MMOB3990+MMOB4000	MYPU_6440
ORTHO_GROUP:871	5	5	thymidylate synthase							MS53_0398							MMOB0340	MYPU_5380	MPN_320	MGA_0699
ORTHO_GROUP:967	5	5	xylose ABC transporter ATP-binding protein											mhp512	MHJ_0512	MHP7448_0514	MMOB0140	MYPU_3440
ORTHO_GROUP:1079	5	5	xylose ABC transporter permease protein											mhp513	MHJ_0513	MHP7448_0515	MMOB0130	MYPU_3450
ORTHO_GROUP:800	5	4	hypothetical protein MARTH_orf709								MARTH_orf709	MHO_4840			NoAnnotation		MMOB4970	MYPU_1760
ORTHO_GROUP:668	5	4	hypothetical protein MCJ_005050			MSC_0206					MARTH_orf536,MARTH_orf556+MARTH_orf554+MARTH_orf555		MCJ_005050				NoAnnotation			MGA_0554
ORTHO_GROUP:722	5	4	hypothetical protein mhp165		NoAnnotation								MCJ_004430	mhp165	MHJ_0212	MHP7448_0216
ORTHO_GROUP:913	5	4	hypothetical protein mhp419										MCJ_002710	mhp419	MHJ_0417	MHP7448_0404		NoAnnotation
ORTHO_GROUP:877	5	4	hypothetical protein mhp646										MCJ_005510	mhp646+mhp647	MHJ_0627	MHP7448_0626	NoAnnotation
ORTHO_GROUP:766	5	4	multidrug resistance protein										MCJ_002480	mhp685		MHP7448_0664	NoAnnotation	MYPU_0410+MYPU_0400
ORTHO_GROUP:868	5	4	putative liporotein		MMCAP1_0586	MSC_0632				MS53_0472								MYPU_5040	NoAnnotation
ORTHO_GROUP:600	5	3	conserved hypothetical protein		MMCAP1_0896	MSC_1028,MSC_1053							MCJ_003550	NoAnnotation			NoAnnotation
ORTHO_GROUP:987	5	3	hypothetical protein MARTH_orf191						MAGa6760		MARTH_orf191						MMOB5970	NoAnnotation	NoAnnotation
ORTHO_GROUP:658	5	3	hypothetical protein MARTH_orf264		NoAnnotation			NoAnnotation			MARTH_orf264	MHO_1810						MYPU_1870
ORTHO_GROUP:919	5	3	hypothetical protein mhp134			NoAnnotation						NoAnnotation		mhp134	MHJ_0238	MHP7448_0246
ORTHO_GROUP:1092	5	3	hypothetical protein mhp358											mhp358	MHJ_0341	MHP7448_0346	NoAnnotation	NoAnnotation
ORTHO_GROUP:824	5	3	hypothetical protein mhp482								NoAnnotation			mhp482	MHJ_0481	MHP7448_0484	NoAnnotation
ORTHO_GROUP:786	5	3	hypothetical protein mhp538										MCJ_003720	mhp538	NoAnnotation	MHP7448_0413+MHP7448_0412		NoAnnotation
ORTHO_GROUP:604	5	3	hypothetical protein MS53_0043		NoAnnotation			NoAnnotation		MS53_0043							MMOB4210			MGA_1085
ORTHO_GROUP:663	5	3	maltose ABC transporter permease protein		MMCAP1_0183				NoAnnotation	NoAnnotation							MMOB3880	MYPU_6400
ORTHO_GROUP:625	5	3	massive surface protein MspA			NoAnnotation				MS53_0359	MARTH_orf057,MARTH_orf359			NoAnnotation				MYPU_0200
ORTHO_GROUP:1012	5	3	p110 membrane protein precursor			NoAnnotation					NoAnnotation			mhp494	MHJ_0494	MHP7448_0497
ORTHO_GROUP:874	5	2	ABC transporter ATP-binding protein					MAG3110	MAGa3510				NoAnnotation	NoAnnotation	NoAnnotation
ORTHO_GROUP:719	5	2	aldehyde dehydrogenase							MS53_0078				NoAnnotation	NoAnnotation	NoAnnotation				MGA_0590
ORTHO_GROUP:667	5	2	cell wall anchoring protein		MMCAP1_0087	NoAnnotation			NoAnnotation							NoAnnotation		MYPU_2070,MYPU_5070,MYPU_7340
ORTHO_GROUP:773	5	2	hypothetical lipoprotein		NoAnnotation	NoAnnotation					MARTH_orf223			NoAnnotation				MYPU_2060,MYPU_5090
ORTHO_GROUP:958	5	2	hypothetical protein MCJ_004020						NoAnnotation	NoAnnotation	NoAnnotation		MCJ_004020					MYPU_4870
ORTHO_GROUP:736	5	2	hypothetical protein mhp534			NoAnnotation		NoAnnotation			NoAnnotation		MCJ_003650	mhp534
ORTHO_GROUP:1098	5	2	lipoprotein					MAG6090	MAGa6820	NoAnnotation	NoAnnotation	NoAnnotation
ORTHO_GROUP:878	5	2	Lmp1 protein					NoAnnotation	NoAnnotation			MHO_0530					NoAnnotation			MGA_1211
ORTHO_GROUP:1062	5	2	putative esterase or lipase, membrane protein								MARTH_orf366	MHO_2190		NoAnnotation	NoAnnotation	NoAnnotation
ORTHO_GROUP:645	5	2	suggestion: membrane transporter component		NoAnnotation						NoAnnotation		MCJ_007200						MPN_684+MPN_685	NoAnnotation
ORTHO_GROUP:1050	4	4	hypothetical protein MAG_0280				Mbov_0028	MAG0280	MAGa0290		MARTH_orf623
ORTHO_GROUP:1164	4	4	Hypothetical protein				Mbov_0092	MAG0845	MAGa0900				MCJ_002170
ORTHO_GROUP:1123	4	3	hypothetical protein MAG_1300				Mbov_0140	MAG1300	MAGa1360								NoAnnotation
ORTHO_GROUP:1084	4	2	hypothetical protein		MMCAP1_0629		Mbov_0159	NoAnnotation	NoAnnotation
ORTHO_GROUP:763	4	3	hypothetical protein MAG_1700				Mbov_0180	MAG1700	MAGa1710									NoAnnotation
ORTHO_GROUP:772	4	3	hypothetical protein mhp632				Mbov_0203							mhp632	NoAnnotation	MHP7448_0613
ORTHO_GROUP:66	4	4	hypothetical protein MAG_3280			MSC_0119	Mbov_0237,Mbov_0259,Mbov_0346,Mbov_0379,Mbov_0683,Mbov_0830,Mbov_0681	MAG3280,MAG6150+MAG6160	MAGa7110+MAGa7120
ORTHO_GROUP:697	4	4	hypothetical protein MCAP_0437	MCAP_0437	MMCAP1_0477	MSC_0534	Mbov_0253
ORTHO_GROUP:949	4	4	hypothetical protein MCAP_0739	MCAP_0739	MMCAP1_0716	MSC_0820+MSC_0819	Mbov_0254
ORTHO_GROUP:1193	4	4	lipoprotein				Mbov_0275	MAG2350	MAGa2510		MARTH_orf227
ORTHO_GROUP:1141	4	4	lipoprotein	MCAP_0770			Mbov_0282	MAG2430	MAGa2600
ORTHO_GROUP:876	4	4	hypothetical protein MAG_2490				Mbov_0289	MAG2490+MAG2500	MAGa2660		MARTH_orf456,MARTH_orf579
ORTHO_GROUP:797	4	4	Vpma-like, lipoprotein				Mbov_0292	MAG2540+MAG2530	MAGa2690									MYPU_2510
ORTHO_GROUP:978	4	4	hypothetical protein MAG_2680				Mbov_0305	MAG2680	MAGa2810											MGA_0205
ORTHO_GROUP:1343	4	4	hypothetical protein MAG_4460				Mbov_0326	MAG4460	MAGa4680		MARTH_orf533
ORTHO_GROUP:1180	4	4	alcohol dehydrogenase				Mbov_0338	MAG4340	MAGa4560		MARTH_orf738
UNIQ_GROUP:524	4	1	Hypothetical protein				Mbov_0367	NoAnnotation							NoAnnotation	NoAnnotation
ORTHO_GROUP:823	4	2	Hypothetical protein	NoAnnotation	NoAnnotation	MSC_0177,MSC_1005	Mbov_0381
ORTHO_GROUP:912	4	4	hypothetical protein MAG_3980	MCAP_0181			Mbov_0392	MAG3980	MAGa3040,MAGa4900,MAGa7050
ORTHO_GROUP:596	4	4	lipoprotein	MCAP_0442,MCAP_0561	MMCAP1_0323,MMCAP1_0560		Mbov_0393	MAG1550,MAG3970+MAG3960
ORTHO_GROUP:1240	4	3	hypothetical protein MAG_3450				Mbov_0450	MAG3450	MAGa3810								NoAnnotation
ORTHO_GROUP:1058	4	4	hypothetical protein mhp037				Mbov_0462							mhp037	MHJ_0032	MHP7448_0036
ORTHO_GROUP:730	4	2	putative lipoprotein	MCAP_0312	NoAnnotation		Mbov_0467				NoAnnotation
ORTHO_GROUP:979	4	3	hypothetical protein MAG_3260	MCAP_0268,MCAP_0269			Mbov_0475	MAG3260	NoAnnotation
ORTHO_GROUP:1196	4	4	glucose-6-phosphate isomerase				Mbov_0484	MAG3170	MAGa3570	MS53_0450
ORTHO_GROUP:1426	4	2	Hypothetical protein	NoAnnotation	NoAnnotation		Mbov_0518	MAG_2840
ORTHO_GROUP:1329	4	4	NADPH flavin oxidoreductase				Mbov_0557	MAG4830	MAGa5300								MMOB3270
ORTHO_GROUP:723	4	4	hypothetical protein MAG_4860	MCAP_0063			Mbov_0562	MAG4860+MAG4870	MAGa5320+MAGa5340
ORTHO_GROUP:1281	4	3	Hypothetical protein				Mbov_0584	MAG5075	MAGa5550	NoAnnotation
ORTHO_GROUP:884	4	4	hypothetical protein MAG_5270				Mbov_0606	MAG5270	MAGa5900			MHO_5140
ORTHO_GROUP:1321	4	3	hypothetical protein MAG_5280				Mbov_0610	MAG5280	MAGa5910	NoAnnotation
ORTHO_GROUP:1359	4	4	16S rRNA uridine-516 pseudouridylate synthaseand related pseudouridylate synthase				Mbov_0636	MAG5530	MAGa6170	MS53_0417
ORTHO_GROUP:638	4	4	restriction modification system specificitysubunit HsdS				Mbov_0648	MAG5720					MCJ_000950,MCJ_001670+MCJ_001680,MCJ_005490+MCJ_005500,MCJ_005650						MPN_638
ORTHO_GROUP:858	4	3	vlcF lipoprotein, putative (VlcF)		MMCAP1_0900	MSC_0367	Mbov_0656	NoAnnotation
ORTHO_GROUP:1085	4	4	acetyltransferase				Mbov_0666	MAG5830	MAGa6460	MS53_0370
ORTHO_GROUP:691	4	4	Hypothetical protein				Mbov_0671		MAGa6520+MAGa6510		MARTH_orf809,MARTH_orf826+MARTH_orf827	MHO_3290
ORTHO_GROUP:1261	4	4	hypothetical protein MAG_5950				Mbov_0679	MAG5950	MAGa6600	MS53_0598
ORTHO_GROUP:1053	4	3	lipoprotein		NoAnnotation		Mbov_0696	MAG6130	MAGa6860
ORTHO_GROUP:811	4	4	hypothetical protein MCAP_0554	MCAP_0554	MMCAP1_0552		Mbov_0737		MAGa2980,MAGa4850,MAGa7100
ORTHO_GROUP:918	4	3	hypothetical protein MAG_6510			NoAnnotation	Mbov_0738	MAG6510	MAGa7480
ORTHO_GROUP:1234	4	4	esterase/lipase				Mbov_0748	MAG6620	MAGa7580									MYPU_6950
ORTHO_GROUP:1080	4	4	hypothetical protein MAG_7000				Mbov_0787	MAG7000	MAGa7990								MMOB1490
ORTHO_GROUP:1148	4	3	VspE				Mbov_0795				MARTH_orf584								NoAnnotation	MGA_0256
ORTHO_GROUP:1170	4	3	variable surface lipoprotein V				Mbov_0798	MAG7050		NoAnnotation	MARTH_orf793
ORTHO_GROUP:700	4	4	abortive infection protein AbiGII		MMCAP1_0160	MSC_0175	Mbov_0799		MAGa8130
ORTHO_GROUP:1086	4	4	abortive infection protein AbiGI		MMCAP1_0161	MSC_0176	Mbov_0800		MAGa8140
ORTHO_GROUP:999	4	4	integrase-recombinase				Mbov_0801	MAG7110	MAGa5880,MAGa8220									MYPU_5310
ORTHO_GROUP:489	4	3	hypothetical protein MCAP_0737	MCAP_0737+MCAP_0738+MCAP_0736		MSC_0818+MSC_0812+MSC_0815+MSC_0816+MSC_0817												MYPU_5220,MYPU_5280
ORTHO_GROUP:1042	4	2	hypothetical protein MCAP_0863	MCAP_0863				NoAnnotation		MS53_0504
ORTHO_GROUP:1096	4	3	putative liporotein		MMCAP1_0472						MARTH_orf321	MHO_2100
ORTHO_GROUP:838	4	2	hypothetical protein MMOB1370								NoAnnotation						MMOB1370	MYPU_6700
ORTHO_GROUP:890	4	4	lipoprotein, putative (LppA)	MCAP_0033	MMCAP1_0016	MSC_0014					MARTH_orf573
ORTHO_GROUP:960	4	4	DNA polymerase III, delta prime subunit	MCAP_0011	MMCAP1_0044	MSC_0045													MPN_007
ORTHO_GROUP:1043	4	3	alkylphosphonate ABC transporter, permease protein	MCAP_0827	MMCAP1_0073	MSC_0077		NoAnnotation
ORTHO_GROUP:1063	4	4	riboflavin kinase / FAD synthetase family protein	MCAP_0061	MMCAP1_0110	MSC_0106													MPN_158
ORTHO_GROUP:970	4	3	hypothetical protein MCAP_0141	MCAP_0141	MMCAP1_0138	MSC_0147											NoAnnotation
ORTHO_GROUP:1099	4	3	oligopeptide ABC transporter, oligopeptide-binding protein, putative	MCAP_0165	MMCAP1_0169	MSC_0184												NoAnnotation
ORTHO_GROUP:881	4	4	cytosol aminopeptidase	MCAP_0195	MMCAP1_0190	MSC_0235+MSC_0234												MYPU_3750
ORTHO_GROUP:1104	4	4	dihydroxyacetone kinase family protein	MCAP_0235	MMCAP1_0236	MSC_0276														MGA_0661
ORTHO_GROUP:782	4	3	hypothetical protein MCAP_0240	MCAP_0240	MMCAP1_0241	MSC_0281					NoAnnotation
ORTHO_GROUP:966	4	4	hypothetical protein MCAP_0248	MCAP_0248	MMCAP1_0250	MSC_0293											MMOB0120
ORTHO_GROUP:899	4	4	hypothetical protein MCAP_0527	MCAP_0527	MMCAP1_0382	MSC_0325,MSC_0444				MS53_0140
ORTHO_GROUP:928	4	4	ribonuclease H1, putative	MCAP_0319	MMCAP1_0283	MSC_0328					MARTH_orf660
ORTHO_GROUP:1065	4	4	hypothetical protein MCAP_0335	MCAP_0335	MMCAP1_0299	MSC_0351						MHO_5260
ORTHO_GROUP:1038	4	4	hypothetical protein MCAP_0343	MCAP_0343	MMCAP1_0309	MSC_0359												MYPU_3700
ORTHO_GROUP:705	4	4	lipoprotein (VmcC)	MCAP_0594	MMCAP1_0333,MMCAP1_0334	MSC_0392						MHO_2430
ORTHO_GROUP:783	4	3	putative lipoprotein	MCAP_0583+MCAP_0585	NoAnnotation	MSC_0402+MSC_0401												MYPU_4660
ORTHO_GROUP:864	4	2	hypothetical protein MSC_0418	NoAnnotation	NoAnnotation	MSC_0418			MAGa3760
ORTHO_GROUP:1031	4	4	HDIG/HD/KH domain-containing protein	MCAP_0550	MMCAP1_0359	MSC_0422														MGA_0141
ORTHO_GROUP:1007	4	4	hypothetical protein MCAP_0534	MCAP_0534	MMCAP1_0375	MSC_0437											MMOB0840
ORTHO_GROUP:887	4	4	hypothetical protein MCAP_0424	MCAP_0424	MMCAP1_0488	MSC_0548														MGA_0053
ORTHO_GROUP:961	4	4	sodium/solute symporter family protein	MCAP_0416	MMCAP1_0497	MSC_0558				MS53_0191
ORTHO_GROUP:1030	4	4	N-acetylneuraminate lyase	MCAP_0415	MMCAP1_0498	MSC_0559				MS53_0198
ORTHO_GROUP:1039	4	3	putative lipoprotein	MCAP_0352	MMCAP1_0582	MSC_0625						NoAnnotation
ORTHO_GROUP:903	4	4	hypothetical protein MAG_3300	MCAP_0726	MMCAP1_0704	MSC_0779		MAG3300
ORTHO_GROUP:996	4	4	HAD family hydrolase	MCAP_0751	MMCAP1_0728	MSC_0824														MGA_0297
ORTHO_GROUP:985	4	4	hypothetical protein MCAP_0753	MCAP_0753	MMCAP1_0730	MSC_0826					MARTH_orf136
ORTHO_GROUP:933	4	4	hypothetical protein MCAP_0754	MCAP_0754	MMCAP1_0731	MSC_0827					MARTH_orf137
ORTHO_GROUP:1026	4	4	1-phosphofructokinase, putative	MCAP_0852	MMCAP1_0744	MSC_0832													MPN_079
ORTHO_GROUP:1090	4	4	fructose operon transcriptional regulator	MCAP_0851	MMCAP1_0745	MSC_0833											MMOB4180
ORTHO_GROUP:977	4	3	hypothetical protein MCAP_0811	MCAP_0811	MMCAP1_0878	MSC_0908			NoAnnotation
ORTHO_GROUP:897	4	4	putative lipoprotein	MCAP_0796	MMCAP1_0863	MSC_0928+MSC_0927													MPN_333
ORTHO_GROUP:993	4	3	hypothetical protein MCAP_0108	MCAP_0108	MMCAP1_0835	MSC_0957												NoAnnotation
ORTHO_GROUP:886	4	3	TatD family hydrolase	MCAP_0124	MMCAP1_0119	NoAnnotation												MYPU_5360
ORTHO_GROUP:1102	4	2	hypothetical protein MCAP_0069	MCAP_0069	MMCAP1_0805	NoAnnotation											NoAnnotation
ORTHO_GROUP:1056	4	4	glycosy hydrolase family protein	MCAP_0191	MMCAP1_0186							MHO_2050						MYPU_1030
ORTHO_GROUP:801	4	4	putative lipoprotein	MCAP_0514	MMCAP1_0397							MHO_2440					MMOB6100
ORTHO_GROUP:761	4	3	hypothetical protein MCAP_0362	MCAP_0362	NoAnnotation						MARTH_orf218		MCJ_004870
ORTHO_GROUP:647	4	2	hypothetical protein MCAP_0763	MCAP_0763	NoAnnotation											NoAnnotation				MGA_1089
ORTHO_GROUP:623	4	2	putative ABC transporter ATP-binding - Pr1-like	NoAnnotation	NoAnnotation										MHJ_0628			MYPU_0390
ORTHO_GROUP:670	4	3	hypothetical protein MCAP_0271	MCAP_0271											NoAnnotation	MHP7448_0425+MHP7448_0426	MMOB0950+MMOB0940
ORTHO_GROUP:457	4	4	hypothetical protein MAG_6490	MCAP_0276,MCAP_0291+MCAP_0287+MCAP_0289+MCAP_0288		MSC_0209+MSC_0203,MSC_0523		MAG6490+MAG6480	MAGa7470
ORTHO_GROUP:807	4	2	E3 binding domain-containing protein	MCAP_0304		MSC_0187,MSC_0667+MSC_0665		NoAnnotation						NoAnnotation
ORTHO_GROUP:1138	4	4	lipoprotein (VmcD)	MCAP_0593		MSC_0393			MAGa8090				MCJ_002440
ORTHO_GROUP:976	4	4	PTS system glucose-specific IIBC component	MCAP_0844		MSC_0054					MARTH_orf757							MYPU_3640
ORTHO_GROUP:789	4	2	ABC transporter permease protein	NoAnnotation								NoAnnotation	MCJ_004650							MGA_0650
ORTHO_GROUP:867	4	2	hypothetical protein MARTH_orf663	NoAnnotation					NoAnnotation		MARTH_orf663,MARTH_orf665	MHO_3660,MHO_3800
ORTHO_GROUP:817	4	2	hypothetical protein MSC_0210	NoAnnotation		MSC_0210											NoAnnotation	MYPU_7740
ORTHO_GROUP:1209	4	4	acyl carrier protein phosphodiesterase										MCJ_004640	mhp453	MHJ_0451	MHP7448_0454
ORTHO_GROUP:1243	4	4	conserved hypothetical protein, MutS-related								MARTH_orf657	MHO_3850					MMOB4040	MYPU_6140
ORTHO_GROUP:862	4	4	CpG DNA methylase					MAG3310		MS53_0440			MCJ_006020					MYPU_1860+MYPU_1850
ORTHO_GROUP:711	4	4	hypothetical protein MAG_2170			MSC_0092		MAG2170+MAG2180	MAGa2190								MMOB5030
ORTHO_GROUP:1124	4	4	hypothetical protein MARTH_orf598							MS53_0583	MARTH_orf598						MMOB0320			MGA_0523
ORTHO_GROUP:1380	4	4	hypothetical protein mhp078										MCJ_002340	mhp078	MHJ_0068	MHP7448_0072
ORTHO_GROUP:1235	4	4	hypothetical protein mhp080										MCJ_002360	mhp080	MHJ_0070	MHP7448_0074
ORTHO_GROUP:757	4	4	hypothetical protein mhp101											mhp101	MHJ_0271	MHP7448_0279		MYPU_3670+MYPU_3660
ORTHO_GROUP:1254	4	4	hypothetical protein mhp142											mhp142	MHJ_0230	MHP7448_0238		MYPU_4160
ORTHO_GROUP:1290	4	4	hypothetical protein mhp219										MCJ_002830	mhp219	MHJ_0683	MHP7448_0686
ORTHO_GROUP:1168	4	4	hypothetical protein mhp223										MCJ_002790	mhp223	MHJ_0155	MHP7448_0159
ORTHO_GROUP:1360	4	4	hypothetical protein mhp263											mhp263	MHJ_0113	MHP7448_0117		MYPU_0590
ORTHO_GROUP:1330	4	4	hypothetical protein mhp268										MCJ_003170	mhp268	MHJ_0108	MHP7448_0112
ORTHO_GROUP:1192	4	4	hypothetical protein mhp272										MCJ_005060	mhp272	MHJ_0104	MHP7448_0107
ORTHO_GROUP:1248	4	4	hypothetical protein mhp279										MCJ_005240	mhp279	MHJ_0097	MHP7448_0100
ORTHO_GROUP:1236	4	4	hypothetical protein mhp311										MCJ_000820	mhp311	MHJ_0289	MHP7448_0298
ORTHO_GROUP:1200	4	4	hypothetical protein mhp312										MCJ_000800	mhp312	MHJ_0290	MHP7448_0299
ORTHO_GROUP:802	4	4	hypothetical protein mhp313										MCJ_003660,MCJ_003670,MCJ_003690	mhp313,mhp537	MHJ_0291	MHP7448_0289
ORTHO_GROUP:758	4	4	hypothetical protein mhp342										MCJ_002210,MCJ_002280+MCJ_002270	mhp342	MHJ_0321	MHP7448_0329
ORTHO_GROUP:1213	4	4	hypothetical protein mhp345											mhp345	MHJ_0324	MHP7448_0333		MYPU_4550
ORTHO_GROUP:701	4	4	hypothetical protein mhp350										MCJ_005750	mhp350	MHJ_0330	MHP7448_0338
ORTHO_GROUP:1233	4	4	hypothetical protein mhp360										MCJ_005970	mhp360	MHJ_0344	MHP7448_0349
ORTHO_GROUP:1259	4	4	hypothetical protein mhp366										MCJ_002900	mhp366	MHJ_0350	MHP7448_0355
ORTHO_GROUP:1029	4	4	hypothetical protein mhp367								MARTH_orf226			mhp367	MHJ_0352+MHJ_0351	MHP7448_0356
ORTHO_GROUP:1008	4	4	hypothetical protein mhp374										MCJ_000490	mhp374	MHJ_0359	MHP7448_0363
ORTHO_GROUP:702	4	4	hypothetical protein mhp385										MCJ_004030	mhp385	MHJ_0369	MHP7448_0373
ORTHO_GROUP:1370	4	4	hypothetical protein mhp413										MCJ_003380	mhp413	MHJ_0412	MHP7448_0399
ORTHO_GROUP:1037	4	4	hypothetical protein mhp414										MCJ_003230,MCJ_004270	mhp414	MHJ_0413	MHP7448_0400
ORTHO_GROUP:1216	4	4	hypothetical protein mhp417										MCJ_002690	mhp417	MHJ_0415	MHP7448_0402
ORTHO_GROUP:1222	4	4	hypothetical protein mhp424										MCJ_003010	mhp424	MHJ_0421	MHP7448_0408
ORTHO_GROUP:1315	4	4	hypothetical protein mhp436										MCJ_002640	mhp436	MHJ_0431	MHP7448_0433
ORTHO_GROUP:1314	4	4	hypothetical protein mhp469										MCJ_001000	mhp469	MHJ_0468	MHP7448_0471
ORTHO_GROUP:1262	4	4	hypothetical protein mhp479										MCJ_003440	mhp479	MHJ_0478	MHP7448_0481
ORTHO_GROUP:915	4	4	hypothetical protein mhp487										MCJ_002920+MCJ_002930	mhp487	MHJ_0486	MHP7448_0489
ORTHO_GROUP:1256	4	4	hypothetical protein mhp553										MCJ_006750	mhp553	MHJ_0537	MHP7448_0536
ORTHO_GROUP:1197	4	4	hypothetical protein mhp574										MCJ_001060	mhp574	MHJ_0696	MHP7448_0715
ORTHO_GROUP:1195	4	4	hypothetical protein mhp575										MCJ_001050	mhp575	MHJ_0559	MHP7448_0555
ORTHO_GROUP:1309	4	4	hypothetical protein mhp607										MCJ_006660	mhp607	MHJ_0698	MHP7448_0723
ORTHO_GROUP:1219	4	4	hypothetical protein mhp630											mhp630	MHJ_0613	MHP7448_0611				MGA_0493
ORTHO_GROUP:1277	4	4	hypothetical protein mhp659										MCJ_001770	mhp659	MHJ_0639	MHP7448_0639
ORTHO_GROUP:1274	4	4	hypothetical protein mhp688										MCJ_007240	mhp688	MHJ_0666	MHP7448_0667
ORTHO_GROUP:1182	4	4	LicD-family phosphotransferase								MARTH_orf122	MHO_3510					MMOB0400	MYPU_0050
ORTHO_GROUP:1100	4	4	lipoprotein		MMCAP1_0849	MSC_0431		MAG0240												MGA_1360
ORTHO_GROUP:765	4	4	multidrug resistance protein							MS53_0669+MS53_0668			MCJ_002490	mhp686		MHP7448_0665
ORTHO_GROUP:1190	4	4	myo-inositol catabolism protein											mhp152	MHJ_0220	MHP7448_0226	MMOB4650
ORTHO_GROUP:1181	4	4	phosphate binding protein Psts								MARTH_orf861						MMOB0080		MPN_611	MGA_0687
ORTHO_GROUP:1073	4	4	putative potassium channel protein							MS53_0126							MMOB1330	MYPU_4210		MGA_0281
ORTHO_GROUP:1154	4	4	ribosomal protein S1								MARTH_orf107	MHO_3600					MMOB5550	MYPU_1300
ORTHO_GROUP:1333	4	4	ribulose-phosphate 3-epimerase										MCJ_001030	mhp577	MHJ_0560	MHP7448_0557
ORTHO_GROUP:839	4	4	udp-galactopyranose mutase		MMCAP1_0814	MSC_0977,MSC_0984											MMOB4200		MPN_278
ORTHO_GROUP:836	4	4	UDP-glucose 4-epimerase		MMCAP1_0813	MSC_0971,MSC_0978,MSC_0985											MMOB1930		MPN_257
ORTHO_GROUP:776	4	3	hypothetical protein MAG_4290		MMCAP1_0335			MAG4290	MAGa4500+MAGa4520,MAGa7130									NoAnnotation
ORTHO_GROUP:1296	4	3	hypothetical protein MARTH_orf599							MS53_0584	MARTH_orf599						NoAnnotation			MGA_0525
ORTHO_GROUP:1022	4	3	hypothetical protein MCJ_004850									NoAnnotation	MCJ_004850				MMOB2980	MYPU_5590
ORTHO_GROUP:1212	4	3	hypothetical protein mhp071										MCJ_006250	mhp071	NoAnnotation	MHP7448_0681
ORTHO_GROUP:1020	4	3	hypothetical protein mhp337										NoAnnotation	mhp337	MHJ_0315	MHP7448_0089,MHP7448_0325
ORTHO_GROUP:1070	4	3	hypothetical protein mhp576										MCJ_001040	mhp576	NoAnnotation	MHP7448_0556
ORTHO_GROUP:1187	4	3	hypothetical protein mhp604										MCJ_005460	mhp604	NoAnnotation	MHP7448_0722
ORTHO_GROUP:1059	4	3	hypothetical protein MMOB1020						NoAnnotation								MMOB1020	MYPU_2160		MGA_0945
ORTHO_GROUP:1009	4	3	lipoprotein					MAG3600	MAGa3990		NoAnnotation	MHO_2340
ORTHO_GROUP:1299	4	3	putative ribose ABC transporter								NoAnnotation			mhp146	MHJ_0226	MHP7448_0233
ORTHO_GROUP:725	4	2	ABC transporter ATP binding protein			NoAnnotation					NoAnnotation			mhp025		MHP7448_0023
ORTHO_GROUP:863	4	2	conserved hypothetical protein		MMCAP1_0460	MSC_0521		NoAnnotation			NoAnnotation
ORTHO_GROUP:935	4	2	conserved hypothetical protein		MMCAP1_0898						NoAnnotation		NoAnnotation					MYPU_1350
ORTHO_GROUP:948	4	2	glycosyltransferase		MMCAP1_0113	MSC_0108,MSC_0993			NoAnnotation				NoAnnotation
ORTHO_GROUP:1163	4	2	hypothetical protein mhp131										MCJ_001830	mhp131	NoAnnotation	NoAnnotation
ORTHO_GROUP:907	4	2	hypothetical protein mhp528						NoAnnotation				MCJ_003530	mhp528		NoAnnotation
ORTHO_GROUP:856	4	2	hypothetical protein MPN448										NoAnnotation				NoAnnotation		MPN_448	MGA_0323,MGA_0333
ORTHO_GROUP:1311	4	2	hypothetical protein MS53_0539							MS53_0539					NoAnnotation	NoAnnotation				MGA_0090
ORTHO_GROUP:980	4	2	putative ABC transporter ATP-binding - Pr1							MS53_0670				NoAnnotation	MHJ_0664	NoAnnotation
ORTHO_GROUP:911	4	2	putative membrane protein		MMCAP1_0569					NoAnnotation	MARTH_orf214		NoAnnotation
ORTHO_GROUP:4	4	2	putative phase-variable hemagglutinin							MS53_0201,MS53_0203,MS53_0204,MS53_0205,MS53_0206,MS53_0207+MS53_0208,MS53_0209,MS53_0211,MS53_0216,MS53_0219,MS53_0220,MS53_0221,MS53_0222,MS53_0224,MS53_0225,MS53_0226,MS53_0229,MS53_0237+MS53_0235+MS53_0238,MS53_0239,MS53_0241,MS53_0242,MS53_0244+MS53_0249+MS53_0246+MS53_0247+MS53_0243+MS53_0245,MS53_0250,MS53_0251+MS53_0252+MS53_0255+MS53_0253,MS53_0254,MS53_0256,MS53_0260,MS53_0262+MS53_0259…	NoAnnotation							NoAnnotation		MGA_0076,MGA_0967,MGA_0984
ORTHO_GROUP:1692	3	3	lipoate-protein ligase A, truncated product				Mbov_0009	MAG0060	MAGa0080
ORTHO_GROUP:1708	3	3	hypothetical protein MAG_0130				Mbov_0017	MAG0130	MAGa0150
ORTHO_GROUP:1476	3	3	deoxyguanosine kinase				Mbov_0023	MAG0180	MAGa0200
ORTHO_GROUP:947	3	3	hypothetical protein MAG_0190				Mbov_0024	MAG0190+MAG0200	MAGa0210
ORTHO_GROUP:1497	3	3	hypothetical protein MAG_0250				Mbov_0025	MAG0250	MAGa0260
ORTHO_GROUP:1481	3	3	hypothetical protein MAG_0260				Mbov_0026	MAG0260	MAGa0270
ORTHO_GROUP:1664	3	3	hypothetical protein MAG_0300				Mbov_0030	MAG0300	MAGa0310
ORTHO_GROUP:1166	3	3	hypothetical protein MAG_0310				Mbov_0031	MAG0310+MAG0320	MAGa0320
ORTHO_GROUP:1671	3	3	hypothetical protein MAG_0420				Mbov_0045	MAG0420	MAGa0420
HZAUM.B_0049	3	3	centromere protein F				Mbov_0049	MAG_6060	MAGa6760
ORTHO_GROUP:1642	3	3	hypothetical protein MAG_0540				Mbov_0061	MAG0540	MAGa0570
ORTHO_GROUP:1494	3	3	lipoprotein				Mbov_0084	MAG0770	MAGa0820
ORTHO_GROUP:1558	3	3	Hypothetical protein				Mbov_0095	MAG0865	MAGa0930
ORTHO_GROUP:1434	3	3	hypothetical protein MAG_0880				Mbov_0097	MAG0880	MAGa0950
ORTHO_GROUP:1730	3	3	hypothetical protein MAG_0920				Mbov_0101	MAG0920	MAGa0990
ORTHO_GROUP:107	3	3	Transposase, IS30 family				Mbov_0107,Mbov_0172,Mbov_0183,Mbov_0318,Mbov_0349,Mbov_0362,Mbov_0448,Mbov_0457,Mbov_0608,Mbov_0039,Mbov_0827,Mbov_0790		MAGa0240,MAGa1080,MAGa2160,MAGa3700,MAGa3960,MAGa4030,MAGa4820,MAGa5330,MAGa5800,MAGa5890,MAGa7930,MAGa8230				MCJ_002130
ORTHO_GROUP:1711	3	3	lipoprotein				Mbov_0116	MAG1050	MAGa1140
ORTHO_GROUP:1422	3	3	hypothetical protein MAG_1060				Mbov_0117	MAG1060	MAGa1150
ORTHO_GROUP:1203	3	3	hypothetical protein MAG_1100				Mbov_0119	MAG1100+MAG1092	MAGa1170
ORTHO_GROUP:1697	3	3	hypothetical protein MAG_1140				Mbov_0122	MAG1140	MAGa1200
ORTHO_GROUP:1630	3	3	hypothetical protein MAG_1320				Mbov_0142	MAG1320	MAGa1380
ORTHO_GROUP:1517	3	3	hypothetical protein MAG_1430				Mbov_0154	MAG1430	MAGa1470
ORTHO_GROUP:1413	3	3	hypothetical protein MAG_1450				Mbov_0156	MAG1450	MAGa1490
ORTHO_GROUP:1247	3	3	hypothetical protein MAG_1580				Mbov_0170	MAG1580	MAGa1630
ORTHO_GROUP:1346	3	3	lipoprotein				Mbov_0174	MAG1560	MAGa1620
ORTHO_GROUP:1400	3	3	hypothetical protein MAG_1680				Mbov_0177	MAG1680	MAGa1690
ORTHO_GROUP:956	3	3	hypothetical protein MAG_1710				Mbov_0179,Mbov_0188	MAG1710+MAG1720	MAGa1700
ORTHO_GROUP:1669	3	3	hypothetical protein MAG_1730				Mbov_0190	MAG1730	MAGa1720
ORTHO_GROUP:1628	3	3	hypothetical protein MAG_1780				Mbov_0194	MAG1780	MAGa1760
ORTHO_GROUP:1582	3	3	hypothetical protein MAG_1810				Mbov_0197	MAG1810	MAGa1790
ORTHO_GROUP:1637	3	2	Hypothetical protein				Mbov_0204	NoAnnotation	MAGa1850
ORTHO_GROUP:1591	3	2	hypothetical protein MAG_1890				Mbov_0207	MAG1890	NoAnnotation
ORTHO_GROUP:1189	3	3	hypothetical protein MAG_1880				Mbov_0210	MAG1880	MAGa1890
ORTHO_GROUP:1488	3	3	hypothetical protein MAG_1960				Mbov_0215	MAG1960	MAGa1960
ORTHO_GROUP:1632	3	3	lipoprotein				Mbov_0219	MAG2000	MAGa2000
ORTHO_GROUP:1693	3	3	hypothetical protein MAG_2050				Mbov_0225	MAG2050	MAGa2050
ORTHO_GROUP:704	3	3	hypothetical protein MAG_4110				Mbov_0239,Mbov_0466,Mbov_0605	MAG4110+MAG4100	MAGa6700
ORTHO_GROUP:825	3	3	type I restriction enzyme, R subunit				Mbov_0243						MCJ_004080+MCJ_004090					MYPU_0820+MYPU_0780+MYPU_0770
ORTHO_GROUP:1602	3	3	type I restriction enzyme,S subunit				Mbov_0246						MCJ_004120					MYPU_0830
ORTHO_GROUP:1430	3	3	esterase/lipase				Mbov_0270	MAG2300	MAGa2460
ORTHO_GROUP:1516	3	3	glycerol ABC transporter, permease component				Mbov_0273	MAG2330	MAGa2490
ORTHO_GROUP:1566	3	3	lipoprotein				Mbov_0280	MAG2400	MAGa2570
ORTHO_GROUP:1537	3	3	lipoprotein				Mbov_0290	MAG2510	MAGa2670
ORTHO_GROUP:1604	3	3	lipoprotein				Mbov_0296	MAG2610	MAGa2740
ORTHO_GROUP:1666	3	3	single-stranded DNA-binding protein				Mbov_0315	MAG2770	MAGa2900
ORTHO_GROUP:1496	3	3	hypothetical protein MAG_4530				Mbov_0317	MAG4530	MAGa4750
ORTHO_GROUP:1505	3	3	hypothetical protein MAG_4420				Mbov_0330	MAG4420	MAGa4640
ORTHO_GROUP:1165	3	3	lipoprotein				Mbov_0352	MAG4330	MAGa4550
ORTHO_GROUP:1493	3	3	alcohol dehydrogenase				Mbov_0353	MAG4280	MAGa4510
ORTHO_GROUP:1412	3	3	hypothetical protein MAG_4190				Mbov_0368	MAG4190	MAGa4430
ORTHO_GROUP:1721	3	3	purine nucleoside phosphorylase (inosinephosphorylase) (PNP)				Mbov_0369	MAG4180	MAGa4420
ORTHO_GROUP:1178	3	3	hypothetical protein MAG_3830				Mbov_0405	MAG3830	MAGa4330
ORTHO_GROUP:1417	3	3	DNA-methyltransferase				Mbov_0413		MAGa4250		MARTH_orf138
ORTHO_GROUP:1682	3	3	hypothetical protein MAG_3770				Mbov_0414	MAG3770	MAGa4240
ORTHO_GROUP:1700	3	3	hypothetical protein MAG_3720				Mbov_0424	MAG3720	MAGa4190
ORTHO_GROUP:1447	3	3	glycine cleavage system H protein				Mbov_0426	MAG3700	MAGa4160
ORTHO_GROUP:1495	3	3	hypothetical protein MAG_3610				Mbov_0435	MAG3610	MAGa4070
ORTHO_GROUP:1446	3	3	hypothetical protein MAG_3580				Mbov_0436	MAG3580	MAGa3940
ORTHO_GROUP:1509	3	3	P30, lipoprotein				Mbov_0449	MAG3470	MAGa3830
ORTHO_GROUP:1529	3	3	hypothetical protein MAG_3240				Mbov_0477	MAG3240	MAGa3640
ORTHO_GROUP:1544	3	3	30S ribosomal protein S1				Mbov_0483	MAG3180	MAGa3580
ORTHO_GROUP:1607	3	3	hypothetical protein MAG_3140				Mbov_0487	MAG3140	MAGa3540
ORTHO_GROUP:1598	3	3	hypothetical protein MAG_3090				Mbov_0492	MAG3090	MAGa3480
ORTHO_GROUP:1342	3	2	Hypothetical protein				Mbov_0494	NoAnnotation	MAGa3460
ORTHO_GROUP:1647	3	3	hypothetical protein MAG_3040				Mbov_0498	MAG3040	MAGa3420
ORTHO_GROUP:923	3	3	lipoprotein				Mbov_0507	MAG2950	MAGa3340+MAGa3330
ORTHO_GROUP:1641	3	3	hypothetical protein MAG_2810				Mbov_0521	MAG2810	MAGa2940
ORTHO_GROUP:1458	3	3	hypothetical protein MAG_7270				Mbov_0524	MAG7270	MAGa8400
ORTHO_GROUP:1652	3	3	hypothetical protein MAG_4570				Mbov_0531	MAG4570	MAGa4800
ORTHO_GROUP:1543	3	3	lipoprotein				Mbov_0548	MAG4740	MAGa5210
ORTHO_GROUP:1717	3	3	hypothetical protein MAG_4790				Mbov_0553	MAG4790	MAGa5260
ORTHO_GROUP:1718	3	3	acetate kinase (acetokinase)				Mbov_0568	MAG4930	MAGa5400
ORTHO_GROUP:1699	3	3	putative lipoprotein				Mbov_0578	MAG05025	MAGa5490
ORTHO_GROUP:1437	3	3	lipoprotein				Mbov_0585	MAG5080	MAGa5560
ORTHO_GROUP:1485	3	3	hypothetical protein MAG_5150				Mbov_0592	MAG5150	MAGa5630
ORTHO_GROUP:1710	3	3	Phage family integrase				Mbov_0649	MAG5690	MAGa6320
ORTHO_GROUP:1435	3	3	hypothetical protein MAG_5790				Mbov_0661	MAG5790	MAGa6420
ORTHO_GROUP:1633	3	2	Conserved hypothetical protein				Mbov_0667	NoAnnotation	MAGa6470
ORTHO_GROUP:962	3	3	hypothetical protein MAG_6020				Mbov_0689	MAG6020+MAG6010	MAGa6670,MAGa6770
ORTHO_GROUP:1473	3	3	lipoprotein				Mbov_0699	MAG6200	MAGa7160
ORTHO_GROUP:837	3	2	mmyCIIIR GCATC--recognizing Type II restriction modification system (MmyCIII) endonuclease subunit		MMCAP1_0756		Mbov_0704			NoAnnotation
ORTHO_GROUP:1540	3	2	Hypothetical protein				Mbov_0729	NoAnnotation	MAGa7440
ORTHO_GROUP:1463	3	3	ICEF-IA ORF9 ortholog				Mbov_0747	MAG6610	MAGa7570
ORTHO_GROUP:1465	3	3	hypothetical protein MAG_6820				Mbov_0768	MAG6820	MAGa7780
ORTHO_GROUP:1345	3	3	hypothetical protein MAG_6880				Mbov_0775	MAG6880	MAGa7850
ORTHO_GROUP:1423	3	3	hypothetical protein MAG_6910				Mbov_0778	MAG6910	MAGa7880
ORTHO_GROUP:1266	2	2	hypothetical protein MAG_7040					MAG7040	MAGa8030
ORTHO_GROUP:1464	3	3	variable surface lipoprotein W				Mbov_0796	MAG7060	MAGa8070
ORTHO_GROUP:1563	3	3	lipoprotein				Mbov_0805	MAG7150	MAGa8280
ORTHO_GROUP:1670	3	3	hypothetical protein MAG_7260				Mbov_0816	MAG7260	MAGa8390
ORTHO_GROUP:1701	3	3	hypothetical protein MAG_7410				Mbov_0840	MAG7410	MAGa8580
ORTHO_GROUP:1723	3	2	hypothetical protein MCAP_0615	MCAP_0615		MSC_0638
ORTHO_GROUP:1474	3	2	hypothetical lipoprotein						MAGa7450		MARTH_orf486
ORTHO_GROUP:1638	3	2	hypothetical protein MAG_1480					MAG1480	MAGa1520
ORTHO_GROUP:1391	3	2	hypothetical protein MAG_3050					MAG3050	MAGa3430
ORTHO_GROUP:1720	3	2	hypothetical protein MAG_4070					MAG4070	MAGa4060
ORTHO_GROUP:1597	3	2	lipoprotein					MAG5740	MAGa6360
ORTHO_GROUP:1709	3	2	hypothetical protein MAG_6430					MAG6430	MAGa7390
ORTHO_GROUP:1352	3	3	hypothetical protein MCAP_0005	MCAP_0005	MMCAP1_0005	MSC_0005
ORTHO_GROUP:1263	3	2	ribose/galactose ABC transporter, substrate-binding component	NoAnnotation	MMCAP1_0011	MSC_0011
ORTHO_GROUP:1205	3	3	RpiR family phosphosugar-binding transcriptional regulator , putative	MCAP_0031	MMCAP1_0020	MSC_0018
ORTHO_GROUP:1110	3	3	sorbitol-6-phosphate dehydrogenase	MCAP_0029	MMCAP1_0022	MSC_0020
ORTHO_GROUP:902	3	2	hypothetical protein MCAP_0027	MCAP_0027	NoAnnotation	MSC_0022+MSC_0023
ORTHO_GROUP:1204	3	3	30S ribosomal protein S6	MCAP_0024	MMCAP1_0027	MSC_0027
ORTHO_GROUP:1313	3	3	cold shock protein	MCAP_0023	MMCAP1_0028	MSC_0028
ORTHO_GROUP:991	3	3	hypothetical protein MCAP_0015	MCAP_0015	MMCAP1_0041	MSC_0041+MSC_0040
ORTHO_GROUP:1258	3	3	hypothetical protein MCAP_0013	MCAP_0013	MMCAP1_0042	MSC_0043
ORTHO_GROUP:1332	3	3	cytidine/deoxycytidylate deaminase zinc-binding domain-containing protein	MCAP_0007	MMCAP1_0048	MSC_0049
ORTHO_GROUP:992	3	3	hypothetical protein MCAP_0762	MCAP_0762	MMCAP1_0051	MSC_0051
ORTHO_GROUP:1351	3	3	bacterioferritin comigratory protein	MCAP_0845	MMCAP1_0054	MSC_0053
ORTHO_GROUP:1145	3	3	hypothetical protein MCAP_0842	MCAP_0842	MMCAP1_0057	MSC_0062
ORTHO_GROUP:1144	3	3	hypothetical protein MCAP_0841	MCAP_0841	MMCAP1_0058	MSC_0063
ORTHO_GROUP:1174	3	3	hypothetical protein MCAP_0840	MCAP_0840	MMCAP1_0060	MSC_0065
ORTHO_GROUP:1367	3	3	hypothetical protein MCAP_0838	MCAP_0838	MMCAP1_0062	MSC_0067
ORTHO_GROUP:1292	3	3	tRNA-dihydrouridine synthase	MCAP_0837	MMCAP1_0063	MSC_0068
ORTHO_GROUP:1318	3	3	phosphonate ABC transporter, phosphonate-binding protein, putative	MCAP_0825	MMCAP1_0075	MSC_0079
ORTHO_GROUP:1167	3	3	HAD superfamily hydrolase	MCAP_0823	MMCAP1_0077	MSC_0081
ORTHO_GROUP:1129	3	3	hypothetical protein MCAP_0822	MCAP_0822	MMCAP1_0078	MSC_0082
ORTHO_GROUP:1374	3	3	hypothetical protein MCAP_0043	MCAP_0043	MMCAP1_0093	MSC_0087
ORTHO_GROUP:1379	3	3	hypothetical protein MCAP_0044	MCAP_0044	MMCAP1_0094	MSC_0088
ORTHO_GROUP:1137	3	3	hypothetical protein MCAP_0053	MCAP_0053	MMCAP1_0102	MSC_0095
ORTHO_GROUP:1249	3	3	dephospho-CoA kinase	MCAP_0054	MMCAP1_0103	MSC_0096
ORTHO_GROUP:1228	3	3	hypothetical protein MCAP_0056	MCAP_0056	MMCAP1_0105	MSC_0100
ORTHO_GROUP:1317	3	3	exodeoxyribonuclease VII, large subunit	MCAP_0057	MMCAP1_0106	MSC_0101
ORTHO_GROUP:1052	3	3	putative lipoprotein	MCAP_0059	MMCAP1_0108	MSC_0104+MSC_0103
ORTHO_GROUP:1357	3	3	hypothetical protein MCAP_0121	MCAP_0121	MMCAP1_0116	MSC_0111
ORTHO_GROUP:1159	3	3	threonine dehydratase	MCAP_0125	MMCAP1_0120	MSC_0114
ORTHO_GROUP:1250	3	3	hypothetical protein MCAP_0126	MCAP_0126	MMCAP1_0121	MSC_0115
ORTHO_GROUP:1278	3	3	hypothetical protein MCAP_0127	MCAP_0127	MMCAP1_0122	MSC_0116
ORTHO_GROUP:1384	3	3	DNA-directed RNA polymerase, delta subunit, putative	MCAP_0132	MMCAP1_0128	MSC_0133
ORTHO_GROUP:747	3	3	hypothetical protein MCAP_0134	MCAP_0134,MCAP_0135	MMCAP1_0130	MSC_0135,MSC_0136,MSC_0900,MSC_0901
ORTHO_GROUP:1293	3	3	hypothetical protein MCAP_0146	MCAP_0146	MMCAP1_0143	MSC_0152
ORTHO_GROUP:1337	3	3	hypothetical protein MCAP_0148	MCAP_0148	MMCAP1_0145	MSC_0154
ORTHO_GROUP:1264	3	3	hypothetical protein MCAP_0149	MCAP_0149	MMCAP1_0146	MSC_0155
ORTHO_GROUP:793	3	3	PTS system, IIBC component, putative	MCAP_0155	MMCAP1_0152	MSC_0161
ORTHO_GROUP:1286	3	3	isoglycosyl hydrolase family protein	MCAP_0156	MMCAP1_0153	MSC_0162
ORTHO_GROUP:940	3	2	hypothetical protein MCAP_0855	MCAP_0855	NoAnnotation	MSC_0165
ORTHO_GROUP:1327	3	3	hypothetical protein MCAP_0160	MCAP_0160	MMCAP1_0164	MSC_0179
ORTHO_GROUP:1255	3	3	GTP-binding protein TypA/BipA	MCAP_0210	MMCAP1_0205	MSC_0214
ORTHO_GROUP:1288	3	3	rRNA methyltransferase RsmB (sun protein), putative	MCAP_0209	MMCAP1_0204	MSC_0217
ORTHO_GROUP:1230	3	3	hypothetical protein MCAP_0194	MCAP_0194	MMCAP1_0189	MSC_0236
ORTHO_GROUP:426	3	3	putative lipoprotein	MCAP_0211	MMCAP1_0207,MMCAP1_0208	MSC_0247+MSC_0245
ORTHO_GROUP:1363	3	3	PAP2 superfamily domain-containing protein	MCAP_0214	MMCAP1_0214	MSC_0254
ORTHO_GROUP:1183	3	3	hypothetical protein MCAP_0236	MCAP_0236	MMCAP1_0237	MSC_0277
ORTHO_GROUP:989	3	3	regulatory protein PfoR	MCAP_0243	MMCAP1_0245	MSC_0288+MSC_0287
ORTHO_GROUP:1161	3	3	hypothetical protein MCAP_0246	MCAP_0246	MMCAP1_0248	MSC_0291
ORTHO_GROUP:1160	3	3	hypothetical protein MCAP_0247	MCAP_0247	MMCAP1_0249	MSC_0292
ORTHO_GROUP:1169	3	3	hypothetical protein MCAP_0249	MCAP_0249	MMCAP1_0251	MSC_0294
ORTHO_GROUP:1276	3	3	short chain dehydrogenase/reductase family oxidoreductase	MCAP_0250	MMCAP1_0252	MSC_0295
ORTHO_GROUP:1366	3	3	hypothetical protein MCAP_0259	MCAP_0259	MMCAP1_0261	MSC_0304
ORTHO_GROUP:972	3	3	hypothetical protein MCAP_0265	MCAP_0265	MMCAP1_0269	MSC_0310+MSC_0309
ORTHO_GROUP:1227	3	3	hypothetical protein MCAP_0317	MCAP_0317	MMCAP1_0281	MSC_0326
ORTHO_GROUP:1365	3	3	hypothetical protein MCAP_0320	MCAP_0320	MMCAP1_0284	MSC_0329
ORTHO_GROUP:1215	3	2	hypothetical protein MCAP_0322	MCAP_0322	NoAnnotation	MSC_0331
ORTHO_GROUP:1130	3	3	hypothetical protein MCAP_0332	MCAP_0332	MMCAP1_0296	MSC_0348
ORTHO_GROUP:1273	3	3	ribosomal protein L7A family protein	MCAP_0334	MMCAP1_0298	MSC_0350
ORTHO_GROUP:1306	3	3	hypothetical protein MCAP_0337	MCAP_0337	MMCAP1_0301	MSC_0353
ORTHO_GROUP:1354	3	3	nitroreductase family protein	MCAP_0338	MMCAP1_0302	MSC_0354
ORTHO_GROUP:1297	3	3	hypothetical protein MCAP_0608	MCAP_0608	MMCAP1_0318	MSC_0370
ORTHO_GROUP:1153	3	3	hypothetical protein MCAP_0611	MCAP_0611	MMCAP1_0315	MSC_0373
ORTHO_GROUP:1387	3	3	hypothetical protein MCAP_0612	MCAP_0612	MMCAP1_0314	MSC_0374
ORTHO_GROUP:1301	3	3	hypothetical protein MCAP_0603	MCAP_0603	MMCAP1_0326	MSC_0384
ORTHO_GROUP:1300	3	3	hypothetical protein MCAP_0597	MCAP_0597	MMCAP1_0332	MSC_0389
ORTHO_GROUP:995	3	2	putative liporotein	NoAnnotation	MMCAP1_0338	MSC_0397
ORTHO_GROUP:1152	3	3	hypothetical protein MCAP_0580	MCAP_0580	MMCAP1_0345	MSC_0405
ORTHO_GROUP:1150	3	3	hypothetical protein MCAP_0579	MCAP_0579	MMCAP1_0346	MSC_0406
ORTHO_GROUP:1323	3	3	hypothetical protein MCAP_0574	MCAP_0574	MMCAP1_0352	MSC_0411
ORTHO_GROUP:843	3	2	hypothetical protein MCAP_0572	MCAP_0572	NoAnnotation	MSC_0417
ORTHO_GROUP:1257	3	3	putative lipoprotein	MCAP_0172	MMCAP1_0355	MSC_0419
ORTHO_GROUP:1388	3	3	16S rRNA processing protein RimM, putative	MCAP_0546	MMCAP1_0363	MSC_0426
ORTHO_GROUP:1271	3	3	single-strand binding protein family	MCAP_0539	MMCAP1_0370	MSC_0433
ORTHO_GROUP:1322	3	3	hypothetical protein MCAP_0536	MCAP_0536	MMCAP1_0373	MSC_0436
ORTHO_GROUP:1242	3	3	hypothetical protein MCAP_0533	MCAP_0533	MMCAP1_0376	MSC_0438
ORTHO_GROUP:1115	3	3	hypothetical protein MCAP_0530	MCAP_0530	MMCAP1_0379	MSC_0441
ORTHO_GROUP:1336	3	3	hypothetical protein MCAP_0522	MCAP_0522	MMCAP1_0388	MSC_0448
ORTHO_GROUP:1348	3	3	hypothetical protein MCAP_0518	MCAP_0518	MMCAP1_0392	MSC_0452
ORTHO_GROUP:1381	3	3	hypothetical protein MCAP_0489	MCAP_0489	MMCAP1_0421	MSC_0482
ORTHO_GROUP:1320	3	3	hypothetical protein MCAP_0486	MCAP_0486	MMCAP1_0424	MSC_0484
ORTHO_GROUP:1083	3	3	phosphate ABC transporter, phosphate-binding protein, putative	MCAP_0485	MMCAP1_0425	MSC_0485
ORTHO_GROUP:1283	3	3	copper homeostasis protein CutC, putative	MCAP_0477	MMCAP1_0433	MSC_0493
ORTHO_GROUP:1376	3	3	tRNA (uracil-5-)-methyltransferase Gid	MCAP_0476	MMCAP1_0434	MSC_0494
ORTHO_GROUP:1393	3	3	hypothetical protein MCAP_0473	MCAP_0473	MMCAP1_0437	MSC_0497
ORTHO_GROUP:1114	3	3	putative lipoprotein	MCAP_0471	MMCAP1_0439	MSC_0499
ORTHO_GROUP:1272	3	3	hypothetical protein MCAP_0464	MCAP_0464	MMCAP1_0446	MSC_0506
ORTHO_GROUP:1034	3	2	hypothetical protein MCAP_0138	MCAP_0138	NoAnnotation	MSC_0513+MSC_0514
ORTHO_GROUP:1326	3	3	hypothetical protein MCAP_0436	MCAP_0436	MMCAP1_0478	MSC_0535
ORTHO_GROUP:754	3	2	hypothetical protein MCAP_0435	MCAP_0435	NoAnnotation	MSC_0536+MSC_0537
ORTHO_GROUP:1353	3	3	30S ribosomal protein S21	MCAP_0430	MMCAP1_0482	MSC_0541
ORTHO_GROUP:848	3	3	hypothetical protein MCAP_0426	MCAP_0426	MMCAP1_0486	MSC_0546+MSC_0545
ORTHO_GROUP:1334	3	3	hypothetical protein MCAP_0421	MCAP_0421	MMCAP1_0492	MSC_0553
ORTHO_GROUP:1002	3	3	hypothetical protein MCAP_0411	MCAP_0411	MMCAP1_0503	MSC_0563
ORTHO_GROUP:1308	3	3	putative lipoprotein	MCAP_0409	MMCAP1_0505	MSC_0575
ORTHO_GROUP:1331	3	3	hypothetical protein MCAP_0403	MCAP_0403	MMCAP1_0511	MSC_0576
ORTHO_GROUP:749	3	3	hypothetical protein MCAP_0398	MCAP_0398,MCAP_0399	MMCAP1_0514	MSC_0580
ORTHO_GROUP:1134	3	3	hypothetical protein MCAP_0396	MCAP_0396	MMCAP1_0516	MSC_0582
ORTHO_GROUP:1121	3	3	hypothetical protein MCAP_0392	MCAP_0392	MMCAP1_0520	MSC_0586
ORTHO_GROUP:1122	3	3	hypothetical protein MCAP_0391	MCAP_0391	MMCAP1_0521	MSC_0587
ORTHO_GROUP:768	3	3	hypothetical protein MCAP_0389	MCAP_0389	MMCAP1_0523	MSC_0589+MSC_0590
ORTHO_GROUP:1120	3	3	hypothetical protein MCAP_0385	MCAP_0385	MMCAP1_0527	MSC_0594
ORTHO_GROUP:1177	3	3	hypothetical protein MCAP_0382	MCAP_0382	MMCAP1_0530	MSC_0597
ORTHO_GROUP:1214	3	3	hypothetical protein MCAP_0373	MCAP_0373	MMCAP1_0538	MSC_0606
ORTHO_GROUP:1382	3	3	RdgB/HAM1 family non-canonical purine NTP pyrophosphatase	MCAP_0363	MMCAP1_0549	MSC_0616
ORTHO_GROUP:1304	3	3	hypothetical protein MCAP_0624	MCAP_0624	MMCAP1_0601	MSC_0671
ORTHO_GROUP:1295	3	3	degV family protein	MCAP_0643	MMCAP1_0617	MSC_0690
ORTHO_GROUP:1201	3	3	FUR family transcriptional regulator	MCAP_0646	MMCAP1_0620	MSC_0691
ORTHO_GROUP:1112	3	3	putative lipoprotein	MCAP_0648	MMCAP1_0622	MSC_0693
ORTHO_GROUP:1075	3	3	hypothetical protein MCAP_0649	MCAP_0649	MMCAP1_0623	MSC_0694,MSC_0695
ORTHO_GROUP:1275	3	3	agmatine deiminase	MCAP_0652	MMCAP1_0626	MSC_0701
ORTHO_GROUP:1371	3	3	putrescine carbamoyltransferase	MCAP_0654	MMCAP1_0628	MSC_0703
ORTHO_GROUP:1364	3	3	ABC transporter, ATP-binding protein	MCAP_0655	MMCAP1_0630	MSC_0704
ORTHO_GROUP:842	3	2	ABC transporter permease	MCAP_0656	NoAnnotation	MSC_0706+MSC_0705
ORTHO_GROUP:1280	3	3	hypothetical protein MCAP_0657	MCAP_0657	MMCAP1_0632	MSC_0707
ORTHO_GROUP:1260	3	3	hypothetical protein MCAP_0658	MCAP_0658	MMCAP1_0633	MSC_0708
ORTHO_GROUP:932	3	3	putative lipoprotein	MCAP_0661	MMCAP1_0636	MSC_0710+MSC_0711
ORTHO_GROUP:1252	3	3	dihydroxyacetone kinase family protein	MCAP_0698	MMCAP1_0673	MSC_0747
ORTHO_GROUP:1069	3	3	hypothetical protein MCAP_0699	MCAP_0699	MMCAP1_0677	MSC_0754+MSC_0753
ORTHO_GROUP:1373	3	3	hypothetical protein MCAP_0713	MCAP_0713	MMCAP1_0691	MSC_0765
ORTHO_GROUP:1162	3	3	CAAX amino terminal protease family protein, putative	MCAP_0715	MMCAP1_0693	MSC_0767
ORTHO_GROUP:1245	3	3	hypothetical protein MCAP_0718	MCAP_0718	MMCAP1_0696	MSC_0770
ORTHO_GROUP:1005	3	3	aminotransferase, classes I and II, putative	MCAP_0733	MMCAP1_0711	MSC_0794,MSC_0806
ORTHO_GROUP:1048	3	3	endoribonuclease L-PSP, putative	MCAP_0734	MMCAP1_0712	MSC_0795,MSC_0807
ORTHO_GROUP:1383	3	3	hypothetical protein MCAP_0850	MCAP_0850	MMCAP1_0746	MSC_0834
ORTHO_GROUP:1244	3	3	hypothetical protein MCAP_0847	MCAP_0847	MMCAP1_0749	MSC_0837
ORTHO_GROUP:1116	3	3	hypoxanthine phosphoribosyltransferase	MCAP_0765	MMCAP1_0764	MSC_0848
ORTHO_GROUP:1185	3	3	adenylosuccinate lyase	MCAP_0766	MMCAP1_0765	MSC_0849
ORTHO_GROUP:1361	3	3	adenylosuccinate synthetase	MCAP_0767	MMCAP1_0766	MSC_0850
ORTHO_GROUP:1356	3	3	hypothetical protein MCAP_0095	MCAP_0095	MMCAP1_0777	MSC_0858
ORTHO_GROUP:794	3	2	glucokinase	NoAnnotation	MMCAP1_0783	MSC_0863,MSC_0875
ORTHO_GROUP:779	3	3	hypothetical protein MCAP_0086	MCAP_0086	MMCAP1_0788	MSC_0869+MSC_0870,MSC_0882
ORTHO_GROUP:1076	3	2	conserved hypothetical protein	NoAnnotation	MMCAP1_0778	MSC_0872
ORTHO_GROUP:1341	3	3	transporter, putative	MCAP_0091	MMCAP1_0785	MSC_0878
ORTHO_GROUP:1173	3	3	hypothetical protein MCAP_0077	MCAP_0077	MMCAP1_0797	MSC_0892
ORTHO_GROUP:1241	3	3	hypothetical protein MCAP_0073	MCAP_0073	MMCAP1_0801	MSC_0896
ORTHO_GROUP:1131	3	3	hypothetical protein MCAP_0810	MCAP_0810	MMCAP1_0877	MSC_0909
ORTHO_GROUP:1310	3	3	hypothetical protein MCAP_0806	MCAP_0806	MMCAP1_0873	MSC_0913
ORTHO_GROUP:1307	3	3	C4-dicarboxylate anaerobic carrier	MCAP_0803	MMCAP1_0870	MSC_0916
ORTHO_GROUP:1108	3	3	hypothetical protein MCAP_0791	MCAP_0791	MMCAP1_0857	MSC_0932
ORTHO_GROUP:1350	3	3	folate synthetase-polyglutamyl folate synthetase	MCAP_0775	MMCAP1_0823	MSC_0942
ORTHO_GROUP:1171	3	3	hypothetical protein MCAP_0772	MCAP_0772	MMCAP1_0826	MSC_0945
ORTHO_GROUP:1224	3	3	hypothetical protein MCAP_0771	MCAP_0771	MMCAP1_0827	MSC_0946
ORTHO_GROUP:1339	3	3	preprotein translocase, SecE subunit, putative	MCAP_0113	MMCAP1_0839	MSC_0961
ORTHO_GROUP:686	3	3	hypothetical protein MCAP_0816	MCAP_0816	MMCAP1_0882	MSC_1013+MSC_1012+MSC_1014,MSC_1039+MSC_1037+MSC_1038
ORTHO_GROUP:1064	3	3	pyrazinamidase/nicotinamidase	MCAP_0859	MMCAP1_0888	MSC_1020,MSC_1045
ORTHO_GROUP:860	3	3	putative lipoprotein	MCAP_0525+MCAP_0524	MMCAP1_0091	MSC_1023,MSC_1048
ORTHO_GROUP:1071	3	3	hypothetical protein MCAP_0865	MCAP_0865	MMCAP1_0893	MSC_1063
ORTHO_GROUP:1347	3	3	Cof-like hydrolase	MCAP_0867	MMCAP1_0907	MSC_1065
ORTHO_GROUP:990	3	2	hypothetical protein MCAP_0582	MCAP_0582	MMCAP1_0343	NoAnnotation
ORTHO_GROUP:1054	3	2	YeeE/YedE family protein, putative	MCAP_0540	MMCAP1_0369	NoAnnotation
ORTHO_GROUP:1184	3	2	transposase IS1296EH (ORFA), putative	MCAP_0848	MMCAP1_0748	NoAnnotation
ORTHO_GROUP:1036	3	3	putative lipoprotein	MCAP_0607	MMCAP1_0319															MGA_0211
ORTHO_GROUP:1282	3	3	hypothetical protein MCAP_0444	MCAP_0444	MMCAP1_0470								MCJ_002500
ORTHO_GROUP:908	3	3	hypothetical protein MCAP_0560	MCAP_0560	MMCAP1_0559				MAGa2990,MAGa4860,MAGa7090
ORTHO_GROUP:879	3	3	hypothetical protein MCAP_0570	MCAP_0570	MMCAP1_0572				MAGa3190,MAGa5040,MAGa6910
ORTHO_GROUP:1000	3	2	DNA-binding protein HU	MCAP_0813	NoAnnotation														MPN_566+MPN_567
ORTHO_GROUP:1032	3	3	adenine-specific DNA methylase, putative	MCAP_0297		MSC_0200			MAGa3200,MAGa5050,MAGa6900
ORTHO_GROUP:1606	3	2	putative lipoprotein	MCAP_0584		NoAnnotation							MCJ_002140
ORTHO_GROUP:1416	3	3	PTS system, IIBC components, putative	MCAP_0618		MSC_0646											MMOB4640
ORTHO_GROUP:1522	3	2	hypothetical protein MAG_3390	NoAnnotation				MAG3390	MAGa3720
ORTHO_GROUP:1419	3	2	lipoprotein					MAG2450	MAGa2620		NoAnnotation
ORTHO_GROUP:955	3	2	hypothetical lipoprotein					MAG4310	NoAnnotation		MARTH_orf220+MARTH_orf224
ORTHO_GROUP:1127	3	3	Type I R/M system specificity subunit					MAG5640	MAGa6280											MGA_0540
ORTHO_GROUP:1428	3	3	hypothetical protein MAG_6030					MAG6030	MAGa6780			MHO_2460
ORTHO_GROUP:319	3	3	lipoprotein		MMCAP1_0901,MMCAP1_0904+MMCAP1_0903+MMCAP1_0902	MSC_0124,MSC_0568,MSC_1001,MSC_1033,MSC_1058		MAG6170
ORTHO_GROUP:906	3	3	putative liporotein		MMCAP1_0701	MSC_0776			MAGa5420
ORTHO_GROUP:1155	3	3	ABC transporter ATP binding protein								MARTH_orf683			mhp026		MHP7448_0024
ORTHO_GROUP:1303	3	3	ald alanine dehydrogenase		MMCAP1_0059	MSC_0064											MMOB1000
ORTHO_GROUP:971	3	3	aminopeptidase C								MARTH_orf878	MHO_0350								MGA_0100+MGA_0096,MGA_0101
ORTHO_GROUP:1246	3	3	hypothetical membrane protein			MSC_0314+MSC_0315					MARTH_orf404									MGA_1014
ORTHO_GROUP:1512	3	3	hypothetical protein MARTH_orf600							MS53_0585	MARTH_orf600									MGA_0526
ORTHO_GROUP:1646	3	3	hypothetical protein MARTH_orf667								MARTH_orf667	MHO_5170						MYPU_2740
ORTHO_GROUP:1707	3	3	hypothetical protein MARTH_orf742								MARTH_orf742	MHO_4660					MMOB4140
ORTHO_GROUP:1559	3	3	hypothetical protein MCJ_001960							MS53_0691			MCJ_001960					MYPU_0160
ORTHO_GROUP:1035	3	3	hypothetical protein mhp016											mhp016	MHJ_0016	MHP7448_0016
ORTHO_GROUP:1407	3	3	hypothetical protein mhp024											mhp024	MHJ_0021	MHP7448_0022
ORTHO_GROUP:1705	3	3	hypothetical protein mhp031											mhp031	MHJ_0026	MHP7448_0030
ORTHO_GROUP:1410	3	3	hypothetical protein mhp109											mhp109	MHJ_0262	MHP7448_0270
ORTHO_GROUP:1656	3	3	hypothetical protein mhp140											mhp140	MHJ_0232	MHP7448_0240
ORTHO_GROUP:1713	3	3	hypothetical protein mhp141											mhp141	MHJ_0231	MHP7448_0239
ORTHO_GROUP:1702	3	3	hypothetical protein mhp143											mhp143	MHJ_0229	MHP7448_0237
ORTHO_GROUP:1631	3	3	hypothetical protein mhp150											mhp150	MHJ_0222	MHP7448_0228
ORTHO_GROUP:1089	3	3	hypothetical protein mhp161											mhp161+mhp163	MHJ_0214	MHP7448_0219
ORTHO_GROUP:1581	3	3	hypothetical protein mhp170											mhp170	MHJ_0207	MHP7448_0211
ORTHO_GROUP:1551	3	3	hypothetical protein mhp178											mhp178	MHJ_0199	MHP7448_0203
ORTHO_GROUP:1500	3	3	hypothetical protein mhp232											mhp232	MHJ_0682	MHP7448_0685
ORTHO_GROUP:1605	3	3	hypothetical protein mhp260											mhp260	MHJ_0117	MHP7448_0121
ORTHO_GROUP:1587	3	3	hypothetical protein mhp261											mhp261	MHJ_0116	MHP7448_0120
ORTHO_GROUP:1445	3	3	hypothetical protein mhp262											mhp262	MHJ_0114	MHP7448_0118
ORTHO_GROUP:1639	3	3	hypothetical protein mhp273											mhp273	MHJ_0103	MHP7448_0106
ORTHO_GROUP:1206	3	3	hypothetical protein mhp275										MCJ_004250	mhp275	MHJ_0680
ORTHO_GROUP:1580	3	3	hypothetical protein mhp286											mhp286	MHJ_0090	MHP7448_0093
ORTHO_GROUP:606	3	3	hypothetical protein mhp291											mhp291+mhp290	MHJ_0086	MHP7448_0683,MHP7448_0693
ORTHO_GROUP:1663	3	3	hypothetical protein mhp310											mhp310	MHJ_0288	MHP7448_0297
ORTHO_GROUP:1472	3	3	hypothetical protein mhp326											mhp326	MHJ_0305	MHP7448_0313
ORTHO_GROUP:1586	3	3	hypothetical protein mhp332											mhp332	MHJ_0311	MHP7448_0318
ORTHO_GROUP:1686	3	3	hypothetical protein mhp334											mhp334	MHJ_0312	MHP7448_0319
ORTHO_GROUP:1526	3	3	hypothetical protein mhp335											mhp335	MHJ_0686	MHP7448_0320
ORTHO_GROUP:1480	3	3	hypothetical protein mhp336											mhp336	MHJ_0314	MHP7448_0088
ORTHO_GROUP:1188	3	3	hypothetical protein mhp339											mhp339	MHJ_0317,MHJ_0318	MHP7448_0326
ORTHO_GROUP:1571	3	3	hypothetical protein mhp340											mhp340	MHJ_0319	MHP7448_0327
ORTHO_GROUP:1396	3	3	hypothetical protein mhp341											mhp341	MHJ_0320	MHP7448_0330
ORTHO_GROUP:1399	3	3	hypothetical protein mhp348											mhp348	MHJ_0327	MHP7448_0336
ORTHO_GROUP:1677	3	3	hypothetical protein mhp349											mhp349	MHJ_0328	MHP7448_0337
ORTHO_GROUP:1397	3	3	hypothetical protein mhp351											mhp351	MHJ_0331	MHP7448_0339
ORTHO_GROUP:1398	3	3	hypothetical protein mhp353											mhp353	MHJ_0334	MHP7448_0341
ORTHO_GROUP:1513	3	3	hypothetical protein mhp354											mhp354	MHJ_0335	MHP7448_0342
ORTHO_GROUP:1442	3	3	hypothetical protein mhp355											mhp355	MHJ_0337	MHP7448_0344
ORTHO_GROUP:1578	3	3	hypothetical protein mhp357											mhp357	MHJ_0340	MHP7448_0345
ORTHO_GROUP:1629	3	3	hypothetical protein mhp384											mhp384	MHJ_0368	MHP7448_0372
ORTHO_GROUP:1676	3	3	hypothetical protein mhp429											mhp429	MHJ_0424	MHP7448_0411
ORTHO_GROUP:1572	3	3	hypothetical protein mhp443											mhp443	MHJ_0437	MHP7448_0439
ORTHO_GROUP:1538	3	3	hypothetical protein mhp445											mhp445	MHJ_0441	MHP7448_0443
ORTHO_GROUP:909	3	3	hypothetical protein mhp460											mhp460	MHJ_0458+MHJ_0459	MHP7448_0461+MHP7448_0462
ORTHO_GROUP:1684	3	3	hypothetical protein mhp461											mhp461	MHJ_0460	MHP7448_0463
ORTHO_GROUP:1681	3	3	hypothetical protein mhp489											mhp489	MHJ_0488	MHP7448_0491
ORTHO_GROUP:1531	3	3	hypothetical protein mhp507											mhp507	MHJ_0507	MHP7448_0510
ORTHO_GROUP:1542	3	3	hypothetical protein mhp508											mhp508	MHJ_0508	MHP7448_0511
ORTHO_GROUP:1719	3	3	hypothetical protein mhp509											mhp509	MHJ_0509	MHP7448_0713
ORTHO_GROUP:1117	3	3	hypothetical protein mhp510											mhp510	MHJ_0510	MHP7448_0512
ORTHO_GROUP:1623	3	3	hypothetical protein mhp514											mhp514	MHJ_0514	MHP7448_0516
ORTHO_GROUP:1486	3	3	hypothetical protein mhp516											mhp516	MHJ_0518	MHP7448_0518
ORTHO_GROUP:1528	3	3	hypothetical protein mhp517											mhp517	MHJ_0519	MHP7448_0519
ORTHO_GROUP:1409	3	3	hypothetical protein mhp518											mhp518	MHJ_0520	MHP7448_0520
ORTHO_GROUP:1657	3	3	hypothetical protein mhp529										MCJ_003610	mhp529		MHP7448_0698
ORTHO_GROUP:1503	3	3	hypothetical protein mhp547											mhp547	MHJ_0531	MHP7448_0530
ORTHO_GROUP:1552	3	3	hypothetical protein mhp560											mhp560	MHJ_0695	MHP7448_0714
ORTHO_GROUP:780	3	3	hypothetical protein mhp561											mhp561	MHJ_0546+MHJ_0547	MHP7448_0543,MHP7448_0544
ORTHO_GROUP:1319	3	3	hypothetical protein mhp579											mhp579	MHJ_0562	MHP7448_0567
ORTHO_GROUP:1653	3	3	hypothetical protein mhp583											mhp583	MHJ_0565	MHP7448_0566
ORTHO_GROUP:1609	3	3	hypothetical protein mhp584											mhp584	MHJ_0566	MHP7448_0564
ORTHO_GROUP:1510	3	3	hypothetical protein mhp586											mhp586	MHJ_0568	MHP7448_0570
ORTHO_GROUP:1611	3	3	hypothetical protein mhp616											mhp616	MHJ_0596	MHP7448_0596
ORTHO_GROUP:1302	3	3	hypothetical protein mhp618											mhp618	MHJ_0601	MHP7448_0599
ORTHO_GROUP:1636	3	3	hypothetical protein mhp619											mhp619	MHJ_0602	MHP7448_0600
ORTHO_GROUP:1569	3	3	hypothetical protein mhp681											mhp681	MHJ_0660	MHP7448_0660
ORTHO_GROUP:1545	3	3	hypothetical protein mhp695											mhp695	MHJ_0672	MHP7448_0674
ORTHO_GROUP:1729	3	3	hypothetical protein MPN126														MMOB3030	MYPU_3020	MPN_126
ORTHO_GROUP:1225	3	3	hypothetical protein MPN335		MMCAP1_0341							MHO_1440							MPN_335
ORTHO_GROUP:1448	3	3	hypothetical protein MPN338														MMOB0880		MPN_338	MGA_0004
ORTHO_GROUP:739	3	3	hypothetical protein MPN440														MMOB1350+MMOB1340		MPN_440+MPN_436+MPN_437+MPN_438	MGA_0319
ORTHO_GROUP:1377	3	3	hypothetical protein MS53_0006							MS53_0006							MMOB5910	MYPU_4730
ORTHO_GROUP:1011	3	3	hypothetical protein MS53_0044							MS53_0044+MS53_0045								MYPU_1380		MGA_1083
ORTHO_GROUP:1358	3	3	hypothetical protein MS53_0333							MS53_0333							MMOB1650	MYPU_2330+MYPU_2340
ORTHO_GROUP:1592	3	3	hypothetical protein MS53_0366							MS53_0366							MMOB1080	MYPU_1910
ORTHO_GROUP:1673	3	3	hypothetical protein MYPU_6620									MHO_0570						MYPU_6620		MGA_1115
ORTHO_GROUP:1298	3	3	hypothetical protein MYPU_6630									MHO_0580						MYPU_6630		MGA_1113+MGA_1112
ORTHO_GROUP:1176	3	3	mycoides cluster lipoprotein, LppA/P72 family		MMCAP1_0014	MSC_0013												MYPU_4190
ORTHO_GROUP:1453	3	3	ParA family ATPase										MCJ_003710						MPN_688	MGA_0619
ORTHO_GROUP:1147	3	3	PTS system, trehalose-specific iibc component		MMCAP1_0675	MSC_0749											MMOB0620
ORTHO_GROUP:1601	3	3	myo-inositol catabolism protein											mhp148	MHJ_0224	MHP7448_0230
ORTHO_GROUP:1613	3	3	myo-inositol catabolism protein											mhp149	MHJ_0223	MHP7448_0229
ORTHO_GROUP:1619	3	3	myo-inositol catabolism protein											mhp151	MHJ_0221	MHP7448_0227
ORTHO_GROUP:1477	3	3	p97 cilium adhesin paralog											mhp271	MHJ_0105	MHP7448_0108
ORTHO_GROUP:1541	3	3	periplasmic sugar-binding proteins											mhp145	MHJ_0227	MHP7448_0234
ORTHO_GROUP:1577	3	3	protein p102											mhp182	MHJ_0195	MHP7448_0199
ORTHO_GROUP:1443	3	3	protein p97; cilium adhesin											mhp183	MHJ_0194	MHP7448_0198
ORTHO_GROUP:1590	3	3	putative dehydrogenase											mhp144	MHJ_0228	MHP7448_0235
ORTHO_GROUP:1462	3	3	ribose ABC transporter ATP-binding protein											mhp147	MHJ_0225	MHP7448_0231
ORTHO_GROUP:1570	3	3	surface lipoprotein											mhp677	MHJ_0656	MHP7448_0656
ORTHO_GROUP:1401	3	2	hypothetical protein MHJ_0332											NoAnnotation	MHJ_0332	MHP7448_0694
ORTHO_GROUP:1101	3	2	hypothetical protein mhp160											mhp160	MHJ_0684	NoAnnotation
ORTHO_GROUP:1616	3	2	hypothetical protein mhp320											mhp320	MHJ_0299	NoAnnotation
ORTHO_GROUP:1698	3	2	hypothetical protein mhp344											mhp344	MHJ_0687	NoAnnotation
ORTHO_GROUP:1389	3	2	hypothetical protein mhp356											mhp356	MHJ_0339	NoAnnotation
ORTHO_GROUP:1523	3	2	hypothetical protein mhp402											mhp402	MHJ_0401	NoAnnotation
ORTHO_GROUP:1285	3	2	hypothetical protein mhp403											mhp403	MHJ_0402	NoAnnotation
ORTHO_GROUP:1408	3	2	hypothetical protein mhp592											mhp592	NoAnnotation	MHP7448_0721
ORTHO_GROUP:994	3	2	glycosyl hydrolase, family 38		MMCAP1_0761	MSC_0845									NoAnnotation
ORTHO_GROUP:769	3	2	hypothetical membrane protein								MARTH_orf535,MARTH_orf551+MARTH_orf548+MARTH_orf544				NoAnnotation					MGA_0552
ORTHO_GROUP:1411	3	2	hypothetical protein MARTH_orf384								MARTH_orf384	NoAnnotation					MMOB1590
ORTHO_GROUP:1589	3	2	hypothetical protein mhp536										MCJ_003590	mhp536		NoAnnotation
ORTHO_GROUP:1151	3	2	hypothetical protein MHP7448_0421		MMCAP1_0750											MHP7448_0421		NoAnnotation
ORTHO_GROUP:1459	3	2	hypothetical protein MPN337									NoAnnotation							MPN_337	MGA_0002
ORTHO_GROUP:1635	3	2	hypothetical protein MS53_0402							MS53_0402	NoAnnotation									MGA_0267
ORTHO_GROUP:1415	3	2	hypothetical protein MS53_0462							MS53_0462			NoAnnotation							MGA_0583
ORTHO_GROUP:1573	3	2	hypothetical protein MS53_0471							MS53_0471								NoAnnotation		MGA_0562
ORTHO_GROUP:1724	3	2	hypothetical protein MSC_0664			MSC_0664												MYPU_4040	NoAnnotation
ORTHO_GROUP:1157	3	2	lipoprotein, putative		MMCAP1_0698	NoAnnotation												MYPU_3380
ORTHO_GROUP:1118	3	2	mycoides cluster lipoprotein, LppA/P72 family		MMCAP1_0173	MSC_0240						NoAnnotation
ORTHO_GROUP:1643	3	2	pseudouridine synthase									NoAnnotation							MPN_548	MGA_0186
ORTHO_GROUP:959	3	2	PTS system, fructose-specific iibc component		MMCAP1_0762	MSC_0846							NoAnnotation
ORTHO_GROUP:861	3	2	putative liporotein		MMCAP1_0092	MSC_0540											NoAnnotation
ORTHO_GROUP:1202	3	2	putative multiple sugar ABC transporter permease		NoAnnotation					MS53_0104								MYPU_1010
ORTHO_GROUP:1483	3	2	triacylglycerol lipase (lip) 2													NoAnnotation			MPN_473	MGA_1227
ORTHO_GROUP:546	2	2	Transposase,IS1634 family			MSC_0123,MSC_0230,MSC_0571,MSC_0808,MSC_1031,MSC_1056	Mbov_0005,Mbov_0284,Mbov_0366,Mbov_0464,Mbov_0653,Mbov_0184
ORTHO_GROUP:1316	2	1	Hypothetical protein				Mbov_0162,Mbov_0419	NoAnnotation
ORTHO_GROUP:695	2	2	Hypothetical protein				Mbov_0171	MAG_1590
ORTHO_GROUP:1855	2	2	hypothetical protein MAG_1620				Mbov_0173	MAG1620
ORTHO_GROUP:1793	2	2	hypothetical protein MAG_1690				Mbov_0186	MAG1690
ORTHO_GROUP:1735	2	2	type I restriction enzyme M protein				Mbov_0244						MCJ_004100
ORTHO_GROUP:1820	2	2	Integrase				Mbov_0248						MCJ_004130
ORTHO_GROUP:1726	2	1	Hypothetical protein				Mbov_0348		NoAnnotation
ORTHO_GROUP:1809	2	1	Hypothetical protein				Mbov_0357		NoAnnotation
ORTHO_GROUP:1800	2	2	putative lipoprotein			MSC_1004	Mbov_0380
ORTHO_GROUP:1788	2	2	hypothetical protein MAG_4020				Mbov_0388	MAG4020
ORTHO_GROUP:1811	2	2	hypothetical protein MAG_4000				Mbov_0390	MAG4000
ORTHO_GROUP:1949	2	1	Hypothetical protein				Mbov_0394	NoAnnotation
ORTHO_GROUP:1804	2	2	Hypothetical protein				Mbov_0417						MCJ_004820
ORTHO_GROUP:1738	2	2	transposase				Mbov_0454	MAG3410
ORTHO_GROUP:1923	2	2	putative lipoprotein			MSC_0364	Mbov_0473
	2	1	putative lipoprotein				Mbov_0659	NoAnnotation
ORTHO_GROUP:1919	2	1	Hypothetical protein				Mbov_0662		NoAnnotation
UNIQ_GROUP:527	2	2	Hypothetical protein				Mbov_0672	MAG_5880
ORTHO_GROUP:1588	2	2	mmyCIIIM2 GCATC--recognizing Type II restriction modification system (MmyCIII) adenine DNA methyltransferase subunit 2		MMCAP1_0755		Mbov_0708
ORTHO_GROUP:1452	2	1	DNA adenine methylase		NoAnnotation		Mbov_0709
ORTHO_GROUP:1237	2	2	putative lipoprotein				Mbov_0730		MAGa4540
ORTHO_GROUP:1897	2	1	Hypothetical protein				Mbov_0733		NoAnnotation
	2	1	Pseudogene of ABC transporter permease protein				Mbov_0844	NoAnnotation
ORTHO_GROUP:1231	2	1	hypothetical protein MCAP_0186	MCAP_0186
ORTHO_GROUP:1074	2	1	conserved hypothetical protein		MMCAP1_0035
ORTHO_GROUP:1815	2	1	hypothetical protein MCJ_001970										MCJ_001970
ORTHO_GROUP:1849	2	1	hypothetical protein MCJ_002470										MCJ_002470
ORTHO_GROUP:1952	2	1	hypothetical protein MSC_0920			MSC_0920
ORTHO_GROUP:1610	2	2	adenine-specific DNA methylase, putative	MCAP_0048	MMCAP1_0098
ORTHO_GROUP:1421	2	2	DNA adenine methylase	MCAP_0049	MMCAP1_0099
ORTHO_GROUP:1583	2	2	restriction endonuclease	MCAP_0050	MMCAP1_0100
ORTHO_GROUP:1525	2	2	GntR family transcriptional regulator	MCAP_0192	MMCAP1_0187
ORTHO_GROUP:1560	2	2	hypothetical protein MCAP_0541	MCAP_0541	MMCAP1_0368
ORTHO_GROUP:1355	2	2	hypothetical protein MCAP_0441	MCAP_0441,MCAP_0562	MMCAP1_0561
ORTHO_GROUP:1645	2	2	hypothetical protein MCAP_0569	MCAP_0569	MMCAP1_0571
ORTHO_GROUP:1081	2	2	putative lipoprotein	MCAP_0782	MMCAP1_0851+MMCAP1_0850
ORTHO_GROUP:1614	2	2	hypothetical protein MCAP_0784	MCAP_0784	MMCAP1_0852
ORTHO_GROUP:1553	2	2	hypothetical protein MCAP_0785	MCAP_0785	MMCAP1_0853
ORTHO_GROUP:1680	2	2	hypothetical protein MCAP_0786	MCAP_0786	MMCAP1_0854
ORTHO_GROUP:1651	2	2	PTS system, IIBC component, putative	MCAP_0787	MMCAP1_0856
ORTHO_GROUP:1506	2	2	hypothetical protein MCAP_0795	MCAP_0795	MMCAP1_0862
ORTHO_GROUP:1716	2	1	putative lipoprotein	MCAP_0605	NoAnnotation
ORTHO_GROUP:1478	2	2	0												MHJ_0697	MHP7448_0717,MHP7448_0719
ORTHO_GROUP:1557	2	2	hypothetical protein MCAP_0183	MCAP_0183,MCAP_0298		MSC_0199
ORTHO_GROUP:931	2	2	hypothetical protein MCAP_0184	MCAP_0184,MCAP_0282					MAGa3210,MAGa6890
ORTHO_GROUP:1748	2	2	putative lipoprotein	MCAP_0272		MSC_0570
ORTHO_GROUP:1838	2	2	single-strand binding protein family	MCAP_0281		MSC_0207
ORTHO_GROUP:1983	2	1	hypothetical protein MCAP_0284	MCAP_0284										NoAnnotation
ORTHO_GROUP:1725	2	1	hypothetical protein MCAP_0286	MCAP_0286		NoAnnotation
ORTHO_GROUP:1771	2	2	hypothetical protein MCAP_0295	MCAP_0295		MSC_0202
ORTHO_GROUP:1945	2	2	hypothetical protein MCAP_0296	MCAP_0296		MSC_0201
ORTHO_GROUP:1843	2	2	hypothetical protein MCAP_0303	MCAP_0303		MSC_0189
ORTHO_GROUP:1438	2	2	hypothetical protein MCAP_0305	MCAP_0305		MSC_0186,MSC_0668
ORTHO_GROUP:1072	2	2	hypothetical protein MCAP_0307	MCAP_0307							MARTH_orf066,MARTH_orf564,MARTH_orf591+MARTH_orf590
ORTHO_GROUP:1128	2	1	IS3 family transposase	MCAP_0315		NoAnnotation
ORTHO_GROUP:1911	2	2	ribulose-phosphate 3-epimerase, putative	MCAP_0589		MSC_0396
ORTHO_GROUP:1880	2	2	DeoR family transcriptional regulator	MCAP_0617		MSC_0645
ORTHO_GROUP:1491	2	2	1-phosphofructokinase	MCAP_0619		MSC_0647
ORTHO_GROUP:1508	2	2	hypothetical protein MCAP_0735	MCAP_0735					MAGa4530
ORTHO_GROUP:1087	2	2	hypothetical protein MCAP_0790	MCAP_0790		MSC_0639+MSC_0643,MSC_0641,MSC_0933
ORTHO_GROUP:1220	2	1	putative lipoprotein	MCAP_0843		NoAnnotation
ORTHO_GROUP:1492	2	1	hypothetical protein MHO_4020	NoAnnotation								MHO_4020
ORTHO_GROUP:1869	2	1	hypothetical protein MSC_0642	NoAnnotation		MSC_0642
ORTHO_GROUP:1649	2	1	hypothetical protein MYPU_1490	NoAnnotation														MYPU_1490,MYPU_7310
ORTHO_GROUP:1860	2	1	prolipoprotein	NoAnnotation		MSC_0377
ORTHO_GROUP:1875	2	2	(oxido/arsenate) reductase																MPN_266	MGA_0294
ORTHO_GROUP:1827	2	2	30K adhesin-related protein																MPN_453	MGA_0932
ORTHO_GROUP:1753	2	2	30S ribosomal protein S21																MPN_296	MGA_1330d
ORTHO_GROUP:1966	2	2	6-O-methylguanine DNA methyltransferase								MARTH_orf750							MYPU_0950
ORTHO_GROUP:1750	2	2	acyltransferase															MYPU_7750	MPN_114
ORTHO_GROUP:10	2	2	ADP1_MYCPN adhesin P1																MPN_141,MPN_370,MPN_468,MPN_500+MPN_132+MPN_144+MPN_203+MPN_202+MPN_286+MPN_409+MPN_099	MGA_0939
ORTHO_GROUP:1969	2	2	arginine deiminase																MPN_560	MGA_0105
ORTHO_GROUP:1839	2	2	arsenical resistance operon repressor family protein							MS53_0706							MMOB4460
ORTHO_GROUP:1971	2	2	ATP synthase alpha chain														MMOB1660	MYPU_2350
ORTHO_GROUP:1251	2	2	ATPase		MMCAP1_0170	MSC_0243+MSC_0242
ORTHO_GROUP:1436	2	2	beta-glucosidase		MMCAP1_0758	MSC_0840
ORTHO_GROUP:1667	2	2	conserved hypothetical protein		MMCAP1_0212	MSC_0252
ORTHO_GROUP:1253	2	2	conserved hypothetical protein		MMCAP1_0310	MSC_0360
ORTHO_GROUP:1536	2	2	conserved hypothetical protein		MMCAP1_0599	MSC_0193
ORTHO_GROUP:984	2	2	conserved hypothetical protein		MMCAP1_0713	MSC_0810,MSC_0813
ORTHO_GROUP:1325	2	2	conserved hypothetical protein		MMCAP1_0714	MSC_0809
ORTHO_GROUP:1431	2	2	conserved hypothetical protein		MMCAP1_0757	MSC_0839
ORTHO_GROUP:1340	2	2	conserved hypothetical protein		MMCAP1_0830	MSC_0948
ORTHO_GROUP:1217	2	2	conserved hypothetical protein		MMCAP1_0884	MSC_1016,MSC_1041
ORTHO_GROUP:1211	2	2	divergent AAA domain family		MMCAP1_0322	MSC_0379+MSC_0378
ORTHO_GROUP:1405	2	2	guaC GMP reductase		MMCAP1_0050	MSC_0050
ORTHO_GROUP:1687	2	1	hypothetical protein		MMCAP1_0135	NoAnnotation
ORTHO_GROUP:1270	2	1	conserved hypothetical protein		MMCAP1_0279	NoAnnotation
ORTHO_GROUP:1644	2	2	sugar kinase, ROK family		MMCAP1_0759	MSC_0841
ORTHO_GROUP:1627	2	2	murQ N-acetylmuramic acid 6-phosphate etherase		MMCAP1_0209	MSC_0248
ORTHO_GROUP:1199	2	2	PTS system N-acetylmuramic acid-specific eiibc component		MMCAP1_0210	MSC_0250
ORTHO_GROUP:1527	2	2	PTS system, fructose-specific IIA component		MMCAP1_0760	MSC_0842
ORTHO_GROUP:1565	2	2	putative liporotein		MMCAP1_0763	MSC_0847
ORTHO_GROUP:896	2	2	putative membrane protein		MMCAP1_0892	MSC_1022,MSC_1047
ORTHO_GROUP:100	2	2	tnpA_5 IS1296 transposase protein A		MMCAP1_0462,MMCAP1_0815	MSC_0016,MSC_0141,MSC_0232,MSC_0630,MSC_0662,MSC_0674,MSC_0851,MSC_0898,MSC_0905
ORTHO_GROUP:1547	2	2	transcription regulator GntR		MMCAP1_0211	MSC_0251
ORTHO_GROUP:1620	2	2	vlcD lipoprotein, putative (VlcD)		MMCAP1_0123	MSC_0117
ORTHO_GROUP:1440	2	1	hypothetical protein MSC_0107		NoAnnotation	MSC_0107
ORTHO_GROUP:1615	2	1	hypothetical protein MSC_0286		NoAnnotation	MSC_0286
ORTHO_GROUP:1714	2	1	hypothetical protein MSC_0346		NoAnnotation	MSC_0346
ORTHO_GROUP:1033	2	1	hypothetical protein MSC_0515		NoAnnotation	MSC_0515
ORTHO_GROUP:1704	2	1	hypothetical protein MSC_0752		NoAnnotation	MSC_0752
ORTHO_GROUP:1622	2	1	hypothetical protein MSC_0879		NoAnnotation	MSC_0879
ORTHO_GROUP:1621	2	1	hypothetical protein MSC_0880		NoAnnotation	MSC_0880
ORTHO_GROUP:1761	2	1	hypothetical protein MSC_0906		NoAnnotation	MSC_0906
ORTHO_GROUP:1518	2	1	hypothetical protein MSC_0919		NoAnnotation	MSC_0919
ORTHO_GROUP:1420	2	1	hypothetical protein MSC_0953		NoAnnotation	MSC_0953
ORTHO_GROUP:1689	2	1	hypothetical protein MSC_1034		NoAnnotation	MSC_1034
ORTHO_GROUP:433	2	1	IS1296LL transposase protein B		NoAnnotation	MSC_0629
ORTHO_GROUP:1836	2	2	chaperonin GroEL																MPN_573	MGA_0152
ORTHO_GROUP:1948	2	2	co-chaperonin GroES																MPN_574	MGA_0153
ORTHO_GROUP:1469	2	2	cytadherence accessory protein HMW3								MARTH_orf462								MPN_452+MPN_454
ORTHO_GROUP:1958	2	2	DNA-directed RNA polymerase subunit delta																MPN_024	MGA_0497
ORTHO_GROUP:1866	2	2	DnaJ domain-containing protein																MPN_002	MGA_0617
ORTHO_GROUP:1850	2	2	excreted protein																MPN_233	MGA_0416
ORTHO_GROUP:1955	2	2	F0F1 ATP synthase subunit beta														MMOB1670	MYPU_2360
ORTHO_GROUP:1787	2	2	ferric uptake regulator																MPN_329	MGA_1295
ORTHO_GROUP:1812	2	2	Gli521 adhesion and gliding protein														MMOB1040	MYPU_2140
ORTHO_GROUP:1736	2	2	glycogen branching enzyme														MMOB4010	MYPU_2120
ORTHO_GROUP:1801	2	2	HAD family phosphatase/phosphatase																MPN_381	MGA_1116
ORTHO_GROUP:1142	2	2	hypothetical lipoprotein							MS53_0713	MARTH_orf229
ORTHO_GROUP:1238	2	2	hypothetical lipoprotein							MS53_0313+MS53_0701,MS53_0316	MARTH_orf576
ORTHO_GROUP:1893	2	2	hypothetical lipoprotein								MARTH_orf065	MHO_2500
ORTHO_GROUP:1941	2	2	hypothetical lipoprotein								MARTH_orf640	MHO_4400
ORTHO_GROUP:1953	2	2	hypothetical lipoprotein								MARTH_orf064	MHO_2510
ORTHO_GROUP:1135	2	2	hypothetical membrane protein						MAGa6370		MARTH_orf459
ORTHO_GROUP:1679	2	2	hypothetical membrane protein								MARTH_orf744	MHO_4640
ORTHO_GROUP:1904	2	2	hypothetical membrane protein								MARTH_orf879	MHO_5330
ORTHO_GROUP:1920	2	2	hypothetical membrane protein								MARTH_orf513	MHO_1430
ORTHO_GROUP:1942	2	2	hypothetical membrane protein								MARTH_orf299	MHO_1650
ORTHO_GROUP:1946	2	2	hypothetical membrane protein								MARTH_orf398	MHO_2410
ORTHO_GROUP:1487	2	2	hypothetical protein		MMCAP1_0033												MMOB4910
ORTHO_GROUP:1441	2	2	hypothetical protein		MMCAP1_0181												MMOB3910
ORTHO_GROUP:1831	2	2	hypothetical protein MAG_1570					MAG1570	MAGa1610
ORTHO_GROUP:1268	2	2	hypothetical protein MAG_2570					MAG2570+MAG2580	MAGa2710
ORTHO_GROUP:1706	2	2	hypothetical protein MAG_3460					MAG3460	MAGa3820
ORTHO_GROUP:1675	2	2	hypothetical protein MAG_5970					MAG5970+MAG5980	MAGa6620
ORTHO_GROUP:1782	2	2	hypothetical protein MAG_6140					MAG6140	MAGa6870
ORTHO_GROUP:1524	2	2	hypothetical protein MAG_6420					MAG6420	MAGa7380
ORTHO_GROUP:1776	2	2	lipoprotein					MAG1510	MAGa1550
ORTHO_GROUP:1813	2	2	lipoprotein					MAG3590	MAGa3980
ORTHO_GROUP:1879	2	2	lipoprotein					MAG2420	MAGa2590
ORTHO_GROUP:1766	2	2	P40, lipoprotein					MAG2410	MAGa2580
ORTHO_GROUP:1976	2	2	variable surface lipoprotein A					MAG7070	MAGa8060
ORTHO_GROUP:1898	2	2	variable surface lipoprotein D					MAG7100	MAGa8040
ORTHO_GROUP:998	2	2	variable surface lipoprotein U					MAG7090	MAGa5820,MAGa5830,MAGa8080,MAGa8100
ORTHO_GROUP:997	2	2	variable surface lipoprotein Y					MAG7080	MAGa5860,MAGa8050,MAGa8170
ORTHO_GROUP:1852	2	1	0					NoAnnotation	MAGa1900
ORTHO_GROUP:1660	2	1	hypothetical protein MAG_3350					MAG3350	NoAnnotation
ORTHO_GROUP:1603	2	1	hypothetical protein MAG_3360					MAG3360	NoAnnotation
ORTHO_GROUP:1125	2	1	hypothetical protein MAGa3670					NoAnnotation	MAGa3670
ORTHO_GROUP:1824	2	1	hypothetical protein MAGa3680					NoAnnotation	MAGa3680
ORTHO_GROUP:1848	2	1	hypothetical protein MAGa3730					NoAnnotation	MAGa3730
ORTHO_GROUP:1828	2	1	hypothetical protein MAGa8410					NoAnnotation	MAGa8410
ORTHO_GROUP:1830	2	2	hypothetical protein MARTH_orf204								MARTH_orf204	MHO_1330
ORTHO_GROUP:1757	2	2	hypothetical protein MARTH_orf205								MARTH_orf205	MHO_1340
ORTHO_GROUP:1819	2	2	hypothetical protein MARTH_orf278								MARTH_orf278	MHO_1780
ORTHO_GROUP:1764	2	2	hypothetical protein MARTH_orf310								MARTH_orf310	MHO_2570
ORTHO_GROUP:1931	2	2	hypothetical protein MARTH_orf518								MARTH_orf518	MHO_3430
ORTHO_GROUP:1970	2	2	hypothetical protein MARTH_orf528								MARTH_orf528	MHO_0500
ORTHO_GROUP:1786	2	2	hypothetical protein MARTH_orf642								MARTH_orf642	MHO_4380
ORTHO_GROUP:1951	2	2	hypothetical protein MARTH_orf671								MARTH_orf671	MHO_0710
ORTHO_GROUP:1913	2	2	hypothetical protein MARTH_orf677								MARTH_orf677	MHO_0840
ORTHO_GROUP:1891	2	2	hypothetical protein MARTH_orf678								MARTH_orf678	MHO_0820
ORTHO_GROUP:1943	2	2	hypothetical protein MARTH_orf711								MARTH_orf711	MHO_1730
ORTHO_GROUP:1863	2	2	hypothetical protein MARTH_orf858								MARTH_orf858	MHO_0900
ORTHO_GROUP:1818	2	2	hypothetical protein MCJ_003980			MSC_0188							MCJ_003980
ORTHO_GROUP:1877	2	2	hypothetical protein MCJ_006960								MARTH_orf457		MCJ_006960
ORTHO_GROUP:1845	2	2	hypothetical protein MHJ_0017												MHJ_0017	MHP7448_0018
ORTHO_GROUP:820	2	2	hypothetical protein MHJ_0388			MSC_0238									MHJ_0388,MHJ_0393
ORTHO_GROUP:1594	2	2	hypothetical protein MHJ_0422												MHJ_0422	MHP7448_0409
ORTHO_GROUP:1867	2	2	hypothetical protein MHJ_0599												MHJ_0599	MHP7448_0597
ORTHO_GROUP:1888	2	2	hypothetical protein MHJ_0600												MHJ_0600	MHP7448_0598
ORTHO_GROUP:1777	2	2	hypothetical protein mhp018											mhp018		MHP7448_0017
ORTHO_GROUP:1895	2	2	hypothetical protein mhp027											mhp027		MHP7448_0025
ORTHO_GROUP:1172	2	2	hypothetical protein mhp090											mhp090	MHJ_0281
ORTHO_GROUP:1929	2	2	hypothetical protein mhp293											mhp293		MHP7448_0331
ORTHO_GROUP:1964	2	2	hypothetical protein mhp303											mhp303	MHJ_0282
ORTHO_GROUP:1575	2	2	hypothetical protein mhp315											mhp315	MHJ_0293
ORTHO_GROUP:1859	2	2	hypothetical protein mhp338											mhp338	MHJ_0316
ORTHO_GROUP:1882	2	2	hypothetical protein mhp519											mhp519	MHJ_0694
ORTHO_GROUP:1886	2	2	hypothetical protein mhp522											mhp522		MHP7448_0420
ORTHO_GROUP:1947	2	2	hypothetical protein mhp535											mhp535		MHP7448_0290
ORTHO_GROUP:1968	2	2	hypothetical protein mhp578											mhp578		MHP7448_0560
ORTHO_GROUP:1887	2	2	hypothetical protein mhp617											mhp617	MHJ_0597
ORTHO_GROUP:1765	2	2	hypothetical protein MHP7448_0418										MCJ_003600			MHP7448_0418
ORTHO_GROUP:1858	2	2	hypothetical protein MMOB1050														MMOB1050	MYPU_2170
ORTHO_GROUP:1772	2	2	hypothetical protein MMOB1620														MMOB1620	MYPU_2300
ORTHO_GROUP:1925	2	2	hypothetical protein MMOB1630														MMOB1630	MYPU_2310
ORTHO_GROUP:1967	2	2	hypothetical protein MMOB1640														MMOB1640	MYPU_2320
ORTHO_GROUP:1778	2	2	hypothetical protein MMOB3010														MMOB3010	MYPU_4450
ORTHO_GROUP:1733	2	2	hypothetical protein MMOB3060														MMOB3060	MYPU_2990
ORTHO_GROUP:1826	2	2	hypothetical protein MMOB4420														MMOB4420	MYPU_1410
ORTHO_GROUP:1975	2	2	hypothetical protein MMOB4860														MMOB4860			MGA_1135
ORTHO_GROUP:1881	2	2	hypothetical protein MMOB5650														MMOB5650	MYPU_1260
ORTHO_GROUP:1668	2	2	hypothetical protein MMOB5700														MMOB5700	MYPU_5200
ORTHO_GROUP:1918	2	2	hypothetical protein MPN031																MPN_031	MGA_0213
ORTHO_GROUP:1885	2	2	hypothetical protein MPN058																MPN_058	MGA_0131
ORTHO_GROUP:392	2	2	hypothetical protein MPN083																MPN_083+MPN_084,MPN_577,MPN_584,MPN_586+MPN_588+MPN_580+MPN_581	MGA_1161
ORTHO_GROUP:1385	2	2	hypothetical protein MPN107										MCJ_005000						MPN_107+MPN_110+MPN_109
ORTHO_GROUP:1737	2	2	hypothetical protein MPN119																MPN_119	MGA_1228
ORTHO_GROUP:1743	2	2	hypothetical protein MPN157																MPN_157	MGA_0830
ORTHO_GROUP:1906	2	2	hypothetical protein MPN239																MPN_239	MGA_0125
ORTHO_GROUP:1908	2	2	hypothetical protein MPN276																MPN_276	MGA_0704
ORTHO_GROUP:1862	2	2	hypothetical protein MPN295																MPN_295	MGA_1189
ORTHO_GROUP:1932	2	2	hypothetical protein MPN297																MPN_297	MGA_0042
ORTHO_GROUP:1856	2	2	hypothetical protein MPN316																MPN_316	MGA_0028
ORTHO_GROUP:1963	2	2	hypothetical protein MPN326																MPN_326	MGA_1291
ORTHO_GROUP:1894	2	2	hypothetical protein MPN330																MPN_330	MGA_1296
ORTHO_GROUP:1936	2	2	hypothetical protein MPN377																MPN_377	MGA_1047
ORTHO_GROUP:1781	2	2	hypothetical protein MPN399																MPN_399	MGA_0244
ORTHO_GROUP:1914	2	2	hypothetical protein MPN400																MPN_400	MGA_1071
ORTHO_GROUP:1959	2	2	hypothetical protein MPN403																MPN_403	MGA_1027
ORTHO_GROUP:1756	2	2	hypothetical protein MPN404																MPN_404	MGA_1029
ORTHO_GROUP:1944	2	2	hypothetical protein MPN405																MPN_405	MGA_1031
ORTHO_GROUP:1933	2	2	hypothetical protein MPN423																MPN_423	MGA_0430
ORTHO_GROUP:1046	2	2	hypothetical protein MPN439																MPN_439+MPN_444	MGA_0321
ORTHO_GROUP:1467	2	2	hypothetical protein MPN449																MPN_449	MGA_0324,MGA_0335
ORTHO_GROUP:1799	2	2	hypothetical protein MPN456																MPN_456	MGA_0226
ORTHO_GROUP:1957	2	2	hypothetical protein MPN542																MPN_542	MGA_0843
ORTHO_GROUP:1878	2	2	hypothetical protein MPN552																MPN_552	MGA_0927
ORTHO_GROUP:1791	2	2	hypothetical protein MPN554																MPN_554	MGA_0924
ORTHO_GROUP:1802	2	2	hypothetical protein MPN555																MPN_555	MGA_0923
ORTHO_GROUP:1961	2	2	hypothetical protein MPN565																MPN_565	MGA_0111
ORTHO_GROUP:1460	2	2	hypothetical protein MPN590															MYPU_7430	MPN_590
ORTHO_GROUP:1934	2	2	hypothetical protein MPN626																MPN_626	MGA_0765
ORTHO_GROUP:1794	2	2	hypothetical protein MPN664																MPN_664	MGA_1034
ORTHO_GROUP:1218	2	2	hypothetical protein MPN666																MPN_666	MGA_0313,MGA_0315+MGA_0316
ORTHO_GROUP:1954	2	2	hypothetical protein MPN668																MPN_668	MGA_1142
ORTHO_GROUP:1889	2	2	hypothetical protein MPN687																MPN_687	MGA_0621
ORTHO_GROUP:1520	2	2	hypothetical protein MS53_0042							MS53_0042										MGA_1087
ORTHO_GROUP:1634	2	2	hypothetical protein MS53_0064							MS53_0064										MGA_0516
ORTHO_GROUP:1661	2	2	hypothetical protein MS53_0109							MS53_0109								MYPU_6430
ORTHO_GROUP:1834	2	2	hypothetical protein MS53_0199							MS53_0199										MGA_0329
ORTHO_GROUP:1910	2	2	hypothetical protein MS53_0367							MS53_0367								MYPU_1920
ORTHO_GROUP:1924	2	2	hypothetical protein MS53_0449							MS53_0449		MHO_5030
ORTHO_GROUP:1833	2	2	hypothetical protein MS53_0590							MS53_0590										MGA_1153
ORTHO_GROUP:1403	2	2	hypothetical protein MSC_0640			MSC_0640						MHO_3100
ORTHO_GROUP:1775	2	2	hypothetical protein MYPU_0940									MHO_0110						MYPU_0940
ORTHO_GROUP:1625	2	2	hypothetical protein MYPU_1210															MYPU_1210		MGA_0082
ORTHO_GROUP:1715	2	2	hypothetical protein MYPU_6360															MYPU_6360		MGA_1350b+MGA_1350a
ORTHO_GROUP:1972	2	2	intracellular protease																MPN_294	MGA_0998
ORTHO_GROUP:1468	2	2	Lmp related protein									MHO_3070								MGA_0928
ORTHO_GROUP:1872	2	2	membrane component, STARP antigen																MPN_523	MGA_0913
ORTHO_GROUP:1770	2	2	oligopeptide ABC transporter permease protein								MARTH_orf708	MHO_1740
ORTHO_GROUP:1890	2	2	osmotical inducible protein C-like protein																MPN_625	MGA_0252
ORTHO_GROUP:1767	2	2	phosphodiesterase																MPN_549	MGA_0190
ORTHO_GROUP:1907	2	2	preprotein translocase subunit SecE																MPN_068	MGA_0474
ORTHO_GROUP:1956	2	2	putative ABC transporter							MS53_0658										MGA_1140
ORTHO_GROUP:1783	2	2	putative ABC transporter ATP-binding protein							MS53_0657										MGA_1138
ORTHO_GROUP:1922	2	2	putative ABC transporter protein, periplasmic component							MS53_0105								MYPU_0980
ORTHO_GROUP:1873	2	2	putative ABC transporter, permease protein							MS53_0103								MYPU_1000
ORTHO_GROUP:1023	2	2	putative coenzyme A transferase							MS53_0537										MGA_0833
ORTHO_GROUP:1424	2	2	putative G3P transporters															MYPU_7760	MPN_113+MPN_112
ORTHO_GROUP:1806	2	2	putative lipoprotein																MPN_052	MGA_0398
ORTHO_GROUP:1769	2	2	putative nicotinate phosphoribosyltransferase																MPN_047	MGA_0428
ORTHO_GROUP:1789	2	2	putative pantothenate metabolism flavoprotein							MS53_0007							MMOB5920
ORTHO_GROUP:1685	2	2	putative transcription regulatory protein							MS53_0536										MGA_1305
ORTHO_GROUP:1980	2	2	ribosomal protein L4								MARTH_orf174	MHO_1040
ORTHO_GROUP:1265	2	2	species specific lipoprotein																MPN_442	MGA_0332
ORTHO_GROUP:1903	2	2	suggest reductase homologue																MPN_517	MGA_1110
ORTHO_GROUP:1829	2	2	transposase										MCJ_005520	mhp645
ORTHO_GROUP:462	2	2	variable surface protein mvspC														MMOB3230+MMOB3220+MMOB3240,MMOB3300+MMOB3290+MMOB3280,MMOB3380	MYPU_6690
ORTHO_GROUP:1927	2	2	virulence-associated protein D								MARTH_orf081	MHO_4710
ORTHO_GROUP:48	2	1	0							MS53_0695										NoAnnotation
ORTHO_GROUP:1001	2	1	0							MS53_0694										NoAnnotation
ORTHO_GROUP:1648	2	1	0							MS53_0711										NoAnnotation
ORTHO_GROUP:1722	2	1	0												NoAnnotation	MHP7448_0718
ORTHO_GROUP:1977	2	1	0							MS53_0700										NoAnnotation
ORTHO_GROUP:1978	2	1	0							MS53_0707										NoAnnotation
ORTHO_GROUP:1984	2	1	0												NoAnnotation	MHP7448_0716
ORTHO_GROUP:1659	2	1	ABC transporter permease/ATP-binding protein							NoAnnotation								MYPU_7420
ORTHO_GROUP:1025	2	1	hypothetical membrane protein								MARTH_orf602									NoAnnotation
ORTHO_GROUP:1198	2	1	hypothetical protein MAGa3140			NoAnnotation			MAGa3140,MAGa4990,MAGa6960
ORTHO_GROUP:1861	2	1	hypothetical protein MARTH_orf340								MARTH_orf340						NoAnnotation
ORTHO_GROUP:1223	2	1	hypothetical protein MCJ_002890										MCJ_002890,MCJ_004350		NoAnnotation
ORTHO_GROUP:1763	2	1	hypothetical protein MCJ_003560						NoAnnotation				MCJ_003560
ORTHO_GROUP:1427	2	1	hypothetical protein MCJ_003620		NoAnnotation								MCJ_003620
ORTHO_GROUP:1532	2	1	hypothetical protein MCJ_004160										MCJ_004160			NoAnnotation
ORTHO_GROUP:1414	2	1	hypothetical protein MCJ_004170										MCJ_004170,MCJ_005090	NoAnnotation
ORTHO_GROUP:1457	2	1	hypothetical protein MGA_0403		NoAnnotation															MGA_0403
ORTHO_GROUP:1745	2	1	hypothetical protein MGA_0584							NoAnnotation										MGA_0584
ORTHO_GROUP:1790	2	1	hypothetical protein MGA_0808								NoAnnotation									MGA_0808
ORTHO_GROUP:1768	2	1	hypothetical protein MGA_0809															NoAnnotation		MGA_0809
ORTHO_GROUP:1554	2	1	hypothetical protein MGA_0954														NoAnnotation			MGA_0954
ORTHO_GROUP:1728	2	1	hypothetical protein MGA_0956		NoAnnotation															MGA_0956
ORTHO_GROUP:1514	2	1	hypothetical protein MHO_0310		NoAnnotation							MHO_0310
ORTHO_GROUP:1742	2	1	hypothetical protein MHO_1490							NoAnnotation		MHO_1490
ORTHO_GROUP:1747	2	1	hypothetical protein MHO_4970									MHO_4970						NoAnnotation
ORTHO_GROUP:1965	2	1	hypothetical protein mhp019											mhp019		NoAnnotation
ORTHO_GROUP:1874	2	1	hypothetical protein mhp314											mhp314	NoAnnotation
ORTHO_GROUP:1871	2	1	hypothetical protein mhp523											mhp523		NoAnnotation
ORTHO_GROUP:1466	2	1	hypothetical protein MHP7448_0419		NoAnnotation											MHP7448_0419
ORTHO_GROUP:1950	2	1	hypothetical protein MHP7448_0569											NoAnnotation		MHP7448_0569
ORTHO_GROUP:750	2	1	hypothetical protein MMOB0230		NoAnnotation												MMOB0230,MMOB0250+MMOB0270+MMOB0220+MMOB0240+MMOB0260
ORTHO_GROUP:1107	2	1	hypothetical protein MMOB5730		NoAnnotation												MMOB5730
ORTHO_GROUP:1095	2	1	hypothetical protein MPN103															NoAnnotation	MPN_103
ORTHO_GROUP:1444	2	1	hypothetical protein MPN161			NoAnnotation													MPN_161
ORTHO_GROUP:1221	2	1	hypothetical protein MPN544							NoAnnotation									MPN_544
ORTHO_GROUP:1905	2	1	hypothetical protein MS53_0374							MS53_0374									NoAnnotation
ORTHO_GROUP:1549	2	1	hypothetical protein MS53_0428		NoAnnotation					MS53_0428
ORTHO_GROUP:1490	2	1	hypothetical protein MS53_0476							MS53_0476										NoAnnotation
ORTHO_GROUP:1106	2	1	hypothetical protein MS53_0609		NoAnnotation					MS53_0609
ORTHO_GROUP:1694	2	1	hypothetical protein MS53_0679							MS53_0679					NoAnnotation
ORTHO_GROUP:1792	2	1	hypothetical protein MSC_0195			MSC_0195			NoAnnotation
ORTHO_GROUP:1429	2	1	hypothetical protein MSC_1026			MSC_1026,MSC_1051											NoAnnotation
ORTHO_GROUP:1938	2	1	hypothetical protein MYPU_1700														NoAnnotation	MYPU_1700
ORTHO_GROUP:1817	2	1	hypothetical protein MYPU_2790						NoAnnotation									MYPU_2790
ORTHO_GROUP:1479	2	1	hypothetical protein MYPU_3840			NoAnnotation												MYPU_3840
ORTHO_GROUP:851	2	1	hypothetical protein MYPU_6500								NoAnnotation							MYPU_6500
ORTHO_GROUP:427	2	1	IS1296IE transposase protein B			MSC_0055,MSC_0137,MSC_0174,MSC_0211,MSC_0239,MSC_0246,MSC_0663,MSC_0844,MSC_0899,MSC_0904									NoAnnotation
ORTHO_GROUP:1369	2	1	IS1630 transposase							NoAnnotation	MARTH_orf195
ORTHO_GROUP:1291	2	1	lipoprotein		NoAnnotation													MYPU_7350,MYPU_7360
ORTHO_GROUP:1825	2	1	lipoprotein									NoAnnotation						MYPU_3740
ORTHO_GROUP:1484	2	1	Lmp related protein		NoAnnotation							MHO_0540
ORTHO_GROUP:1734	2	1	methyltransferase, HsdM related								MARTH_orf681		NoAnnotation
ORTHO_GROUP:1550	2	1	N-dimethylarginine dimethylaminohydrolase								NoAnnotation	MHO_2540
ORTHO_GROUP:1759	2	1	P75 protein precursor									MHO_3720			NoAnnotation
ORTHO_GROUP:1406	2	1	putative ABC transporter ATP-binding protein		NoAnnotation										MHJ_0019
ORTHO_GROUP:1797	2	1	putative ABC transporter permease													NoAnnotation				MGA_1302
ORTHO_GROUP:1779	2	1	putative citrate lyase beta chain							MS53_0535										NoAnnotation
ORTHO_GROUP:1449	2	1	putative liporotein		MMCAP1_0089			NoAnnotation
ORTHO_GROUP:1530	2	1	putative liporotein		MMCAP1_0386													NoAnnotation
ORTHO_GROUP:1362	2	1	putative liporotein		MMCAP1_0551					NoAnnotation
ORTHO_GROUP:1665	2	1	putative transposase,undefined							MS53_0283,MS53_0589										NoAnnotation
ORTHO_GROUP:1916	2	1	sugar ABC transporter ATP-binding protein						NoAnnotation									MYPU_0990
ORTHO_GROUP:1921	2	1	type I R/M system specificity subunit					NoAnnotation	MAGa6310
ORTHO_GROUP:2	2	1	VlhA.1.03 variable lipoprotein family protein							NoAnnotation										MGA_0069+MGA_0068+MGA_0070+MGA_0065,MGA_0071,MGA_0079+MGA_0080+MGA_0078,MGA_0116+MGA_0117,MGA_0376,MGA_0390+MGA_0386+MGA_0377+MGA_0395+MGA_0379+MGA_0388+MGA_0380+MGA_0393+MGA_0383,MGA_0977+MGA_0972+MGA_1336+MGA_0974+MGA_0973+MGA_0966+MGA_0970+MGA_0968,MGA_0979+MGA_0981,MGA_0986+MGA_0987,MGA_1237+MGA_1233+MGA_1239+MGA_1234+MGA_1238,MGA_1243,MGA_1249+MGA_1246+MGA_1245,MGA_1255+MGA_1251+MGA_1250+MGA…
UNIQ_GROUP:371	1	1	Hypothetical protein				Mbov_0014
UNIQ_GROUP:29	1	1	Hypothetical protein				Mbov_0021
UNIQ_GROUP:347	1	1	Hypothetical protein				Mbov_0169
ORTHO_GROUP:1394	1	1	Hypothetical protein				Mbov_0187
UNIQ_GROUP:445	1	1	Hypothetical protein				Mbov_0181
UNIQ_GROUP:144	1	1	Hypothetical protein				Mbov_0208
ORTHO_GROUP:1940	1	1	Hypothetical protein				Mbov_0209
ORTHO_GROUP:1846	1	1	type I restriction enzyme,S subunit				Mbov_0245,Mbov_0247
ORTHO_GROUP:1119	1	1	hypothetical protein MCAP_0862				Mbov_0281
UNIQ_GROUP:111	1	1	Hypothetical protein				Mbov_0311
ORTHO_GROUP:1507	1	1	putative lipoprotein				Mbov_0339,Mbov_0461
	1	1	hypothetical protein				Mbov_0341
UNIQ_GROUP:580	1	1	endoglucanase				Mbov_0342
ORTHO_GROUP:1744	1	1	putative lipoprotein				Mbov_0361,Mbov_0654
UNIQ_GROUP:61	1	1	Hypothetical protein				Mbov_0382
UNIQ_GROUP:438	1	1	Hypothetical protein				Mbov_0418
UNIQ_GROUP:584	1	1	Hypothetical protein				Mbov_0420
ORTHO_GROUP:716	1	1	hypothetical protein mhp046				Mbov_0447
ORTHO_GROUP:866	1	1	hypothetical protein mhp493				Mbov_0458
UNIQ_GROUP:311	1	1	Putative transposase				Mbov_0460
UNIQ_GROUP:252	1	1	putative lipoprotein				Mbov_0469
UNIQ_GROUP:92	1	1	Hypothetical protein				Mbov_0472
	1	1	hypothetical protein				Mbov_0497
ORTHO_GROUP:1654	1	1	DNA-methyltransferase				Mbov_0526
UNIQ_GROUP:304	1	1	Hypothetical protein				Mbov_0527
ORTHO_GROUP:1986	1	1	Hypothetical protein				Mbov_0655
ORTHO_GROUP:1392	1	1	Hypothetical protein				Mbov_0726
UNIQ_GROUP:28	1	1	Hypothetical protein				Mbov_0728
ORTHO_GROUP:926	1	1	putative lipoprotein				Mbov_0732,Mbov_0838
	1	1	Type III restriction-modification system: methylase,pseudogene				Mbov_0735
UNIQ_GROUP:41	1	1	Hypothetical protein				Mbov_0754
UNIQ_GROUP:47	1	1	pseudo of asparaginyl-tRNA synthetase				Mbov_0757
ORTHO_GROUP:1456	1	1	putative liporotein				Mbov_0793
ORTHO_GROUP:591	1	1	tnpA_1 IS1296 transposase protein A		MMCAP1_0017,MMCAP1_0265,MMCAP1_0306,MMCAP1_0449,MMCAP1_0780,MMCAP1_0848
ORTHO_GROUP:1758	1	1	putative liporotein		MMCAP1_0084
ORTHO_GROUP:1796	1	1	conserved hypothetical protein		MMCAP1_0088
ORTHO_GROUP:1749	1	1	conserved hypothetical protein		MMCAP1_0174
ORTHO_GROUP:1876	1	1	mycoides cluster lipoprotein, LppA/P72 family		MMCAP1_0175
ORTHO_GROUP:1349	1	1	neopullulanase		MMCAP1_0177,MMCAP1_0178
ORTHO_GROUP:1239	1	1	putative liporotein		MMCAP1_0179,MMCAP1_0180
ORTHO_GROUP:1754	1	1	ATPase		MMCAP1_0191
UNIQ_GROUP:83	1	1	putative liporotein		MMCAP1_0274
ORTHO_GROUP:1823	1	1	putative liporotein		MMCAP1_0275
ORTHO_GROUP:1884	1	1	putative liporotein		MMCAP1_0277
ORTHO_GROUP:1808	1	1	conserved hypothetical protein		MMCAP1_0324
UNIQ_GROUP:228	1	1	putative liporotein		MMCAP1_0383
UNIQ_GROUP:130	1	1	putative liporotein		MMCAP1_0384
ORTHO_GROUP:1981	1	1	hypothetical protein		MMCAP1_0471
ORTHO_GROUP:1853	1	1	vlcE lipoprotein, putative (VlcE)		MMCAP1_0481
ORTHO_GROUP:1870	1	1	conserved hypothetical integrative conjugal element protein		MMCAP1_0562
UNIQ_GROUP:458	1	1	conserved hypothetical integrative conjugal element protein		MMCAP1_0564
ORTHO_GROUP:1837	1	1	hypothetical protein		MMCAP1_0593
ORTHO_GROUP:1795	1	1	hypothetical protein		MMCAP1_0605
ORTHO_GROUP:1851	1	1	conserved hypothetical protein		MMCAP1_0715
ORTHO_GROUP:1962	1	1	hypothetical protein		MMCAP1_0738
UNIQ_GROUP:326	1	1	hypothetical protein		MMCAP1_0740
ORTHO_GROUP:910	1	1	DNA-damage-inducible protein J		MMCAP1_0753
ORTHO_GROUP:1752	1	1	ribonucleoside-diphosphate reductase subunit alpha		MMCAP1_0767
ORTHO_GROUP:1901	1	1	mmyCIVR GANTC--recognizing Type II restriction modification system (MmyCIV) endonuclease subunit		MMCAP1_0768
ORTHO_GROUP:1755	1	1	mmyCIVM GANTC--recognizing Type II restriction modification system (MmyCIV) adenine DNA methylase subunit		MMCAP1_0769
ORTHO_GROUP:1902	1	1	conserved hypothetical protein		MMCAP1_0770
ORTHO_GROUP:1807	1	1	glycosyltransferase		MMCAP1_0812
ORTHO_GROUP:1803	1	1	PTS system, iibc component, putative		MMCAP1_0855
ORTHO_GROUP:1847	1	1	putative transcriptional regulator		MMCAP1_0858
ORTHO_GROUP:1868	1	1	conserved hypothetical protein		MMCAP1_0890
UNIQ_GROUP:159	1	1	DNA polymerase III, beta subunit		MMCAP1_0912
ORTHO_GROUP:1883	1	1	tetM Tn916, tetracycline resistance protein		MMCAP1_0913
ORTHO_GROUP:1985	1	1	bla beta-lactamase TEM (precursor)		MMCAP1_0914
ORTHO_GROUP:1912	1	1	lacZ beta-galactosidase, chain D		MMCAP1_0915
UNIQ_GROUP:64	1	1	hypothetical protein MCAP_0052	MCAP_0052
UNIQ_GROUP:267	1	1	hypothetical protein MCAP_0088	MCAP_0088
UNIQ_GROUP:565	1	1	beta-lactamase, putative	MCAP_0093
UNIQ_GROUP:599	1	1	truncated membrane protein	MCAP_0166
ORTHO_GROUP:1208	1	1	hypothetical protein MCAP_0169	MCAP_0169,MCAP_0275,MCAP_0314
UNIQ_GROUP:325	1	1	hypothetical protein MCAP_0171	MCAP_0171
UNIQ_GROUP:220	1	1	hypothetical protein MCAP_0175	MCAP_0175
UNIQ_GROUP:332	1	1	hypothetical protein MCAP_0176	MCAP_0176
UNIQ_GROUP:465	1	1	hypothetical protein MCAP_0177	MCAP_0177
UNIQ_GROUP:134	1	1	hypothetical protein MCAP_0178	MCAP_0178
UNIQ_GROUP:470	1	1	hypothetical protein MCAP_0180	MCAP_0180
UNIQ_GROUP:133	1	1	adenine-specific DNA methylase, putative	MCAP_0182
ORTHO_GROUP:1896	1	1	hypothetical protein MCAP_0185	MCAP_0185,MCAP_0283
UNIQ_GROUP:246	1	1	putative lipoprotein	MCAP_0212
UNIQ_GROUP:334	1	1	putative lipoprotein	MCAP_0273
UNIQ_GROUP:164	1	1	hypothetical protein MCAP_0274	MCAP_0274
UNIQ_GROUP:214	1	1	plasmid replication-initiation protein	MCAP_0277
UNIQ_GROUP:53	1	1	hypothetical protein MCAP_0278	MCAP_0278
UNIQ_GROUP:466	1	1	hypothetical protein MCAP_0279	MCAP_0279
ORTHO_GROUP:1732	1	1	hypothetical protein MCAP_0280	MCAP_0280,MCAP_0558
UNIQ_GROUP:407	1	1	hypothetical protein MCAP_0285	MCAP_0285
UNIQ_GROUP:503	1	1	hypothetical protein MCAP_0290	MCAP_0290
UNIQ_GROUP:613	1	1	hypothetical protein MCAP_0294	MCAP_0294
UNIQ_GROUP:262	1	1	hypothetical protein MCAP_0306	MCAP_0306
UNIQ_GROUP:446	1	1	hypothetical protein MCAP_0401	MCAP_0401
UNIQ_GROUP:614	1	1	putative lipoprotein	MCAP_0431
UNIQ_GROUP:74	1	1	putative lipoprotein	MCAP_0432
UNIQ_GROUP:163	1	1	putative lipoprotein	MCAP_0433
UNIQ_GROUP:506	1	1	hypothetical protein MCAP_0443	MCAP_0443
UNIQ_GROUP:492	1	1	6-phosphogluconate dehydrogenase-like protein	MCAP_0460
UNIQ_GROUP:345	1	1	hypothetical protein MCAP_0557	MCAP_0557
UNIQ_GROUP:603	1	1	hypothetical protein MCAP_0592	MCAP_0592
UNIQ_GROUP:66	1	1	amino acid permease family protein	MCAP_0653
UNIQ_GROUP:204	1	1	hypothetical protein MCAP_0764	MCAP_0764
UNIQ_GROUP:307	1	1	PTS system, IIBC component, putative	MCAP_0783
UNIQ_GROUP:498	1	1	DeoR family transcriptional regulator	MCAP_0788
UNIQ_GROUP:9	1	1	hypothetical protein MCAP_0854	MCAP_0854
UNIQ_GROUP:319	1	1	IS1296SQ transposase protein B			MSC_0015
ORTHO_GROUP:1974	1	1	IS1296IE transposase protein A			MSC_0056
ORTHO_GROUP:1774	1	1	prolipoprotein lppC			MSC_0122
UNIQ_GROUP:283	1	1	hypothetical protein MSC_0126			MSC_0126
ORTHO_GROUP:1057	1	1	IS1296MP transposase protein A			MSC_0138,MSC_0173
UNIQ_GROUP:243	1	1	hypothetical protein MSC_0164			MSC_0164
UNIQ_GROUP:361	1	1	restriction endonuclease			MSC_0185
UNIQ_GROUP:25	1	1	hypothetical protein MSC_0204			MSC_0204
UNIQ_GROUP:303	1	1	hypothetical protein MSC_0283			MSC_0283
UNIQ_GROUP:321	1	1	prolipoprotein			MSC_0317
UNIQ_GROUP:138	1	1	hypothetical protein MSC_0318			MSC_0318
UNIQ_GROUP:202	1	1	hypothetical protein MSC_0369			MSC_0369
UNIQ_GROUP:156	1	1	hypothetical protein MSC_0376			MSC_0376
UNIQ_GROUP:5	1	1	variable surface protein vmm			MSC_0390
UNIQ_GROUP:487	1	1	hypothetical protein MSC_0391			MSC_0391
UNIQ_GROUP:188	1	1	aspartate-tRNA ligase			MSC_0432
UNIQ_GROUP:91	1	1	hypothetical protein MSC_0445			MSC_0445
UNIQ_GROUP:541	1	1	hypothetical protein MSC_0569			MSC_0569
UNIQ_GROUP:509	1	1	hypothetical protein MSC_0572			MSC_0572
UNIQ_GROUP:94	1	1	hypothetical protein MSC_0574			MSC_0574
UNIQ_GROUP:190	1	1	hypothetical protein MSC_0604			MSC_0604
UNIQ_GROUP:462	1	1	hypothetical protein MSC_0651			MSC_0651
UNIQ_GROUP:500	1	1	hypothetical protein MSC_0669			MSC_0669
UNIQ_GROUP:431	1	1	amino acid transporter			MSC_0702
UNIQ_GROUP:489	1	1	putative membrane arginine transporter			MSC_0865
UNIQ_GROUP:54	1	1	hypothetical protein MSC_0866			MSC_0866
UNIQ_GROUP:223	1	1	hypothetical protein MSC_0867			MSC_0867
UNIQ_GROUP:269	1	1	hypothetical protein MSC_0874			MSC_0874
UNIQ_GROUP:38	1	1	CTP synthetase			MSC_0902
UNIQ_GROUP:152	1	1	hypothetical protein MSC_0918			MSC_0918
UNIQ_GROUP:108	1	1	hypothetical protein MSC_0929			MSC_0929
UNIQ_GROUP:102	1	1	UDP-galactopyranose mutase			MSC_0970
ORTHO_GROUP:1521	1	1	hypothetical protein MSC_0972			MSC_0972,MSC_0979,MSC_0986
ORTHO_GROUP:1433	1	1	glycosyltransferase			MSC_0973,MSC_0980,MSC_0987
ORTHO_GROUP:1917	1	1	glycosyltransferase			MSC_0974,MSC_0982
UNIQ_GROUP:331	1	1	oligopeptide ABC transporter, permease component			MSC_0975
UNIQ_GROUP:273	1	1	oligopeptide ABC transporter, ATP-binding component			MSC_0983
UNIQ_GROUP:521	1	1	hypothetical protein MSC_0991			MSC_0991
UNIQ_GROUP:520	1	1	hypothetical protein MSC_0992			MSC_0992
UNIQ_GROUP:452	1	1	hypothetical protein MSC_0996			MSC_0996
ORTHO_GROUP:1857	1	1	hypothetical protein MSC_1025			MSC_1025,MSC_1050
UNIQ_GROUP:70	1	1	hypothetical protein MSC_1029			MSC_1029
ORTHO_GROUP:1816	1	1	hypothetical protein MSC_1030			MSC_1030,MSC_1055
UNIQ_GROUP:400	1	1	hypothetical protein MSC_1054			MSC_1054
UNIQ_GROUP:26	1	1	0							MS53_0703
UNIQ_GROUP:27	1	1	0									MHO_0300
UNIQ_GROUP:56	1	1	0												MHJ_0688
UNIQ_GROUP:97	1	1	0									MHO_0290
UNIQ_GROUP:143	1	1	0													MHP7448_0695
UNIQ_GROUP:149	1	1	0										MCJ_004320
UNIQ_GROUP:205	1	1	0							MS53_0699
UNIQ_GROUP:284	1	1	0													MHP7448_0687
UNIQ_GROUP:297	1	1	0							MS53_0696
UNIQ_GROUP:342	1	1	0							MS53_0698
UNIQ_GROUP:354	1	1	0						MAGa3750
UNIQ_GROUP:357	1	1	0												MHJ_0691
UNIQ_GROUP:366	1	1	0							MS53_0705
UNIQ_GROUP:387	1	1	0					MAG4200
UNIQ_GROUP:493	1	1	0										MCJ_005230
UNIQ_GROUP:518	1	1	0												MHJ_0692
UNIQ_GROUP:526	1	1	0							MS53_0693
UNIQ_GROUP:604	1	1	0													MHP7448_0699
UNIQ_GROUP:253	1	1	1,4-alpha-D-glucan glucanohydrolase															MYPU_6320
UNIQ_GROUP:534	1	1	2-amino-3-ketobutyrate coenzyme A ligase														MMOB5780
UNIQ_GROUP:508	1	1	2-C-methyl-D-erythritol 2,4-cyclodiphosphate synthase																	MGA_0657
UNIQ_GROUP:277	1	1	2-C-methyl-D-erythritol 4-phosphate cytidylyltransferase																	MGA_1069
UNIQ_GROUP:370	1	1	4-hydroxy-3-methylbut-2-en-1-yl diphosphate synthase																	MGA_1156
UNIQ_GROUP:392	1	1	ABC transporter (sulfate/molybdenum) permease subunit																MPN_274
UNIQ_GROUP:537	1	1	adenine-specific methyltransferase EcoRI																MPN_198
ORTHO_GROUP:692	1	1	adhesin P1																MPN_085,MPN_090+MPN_087+MPN_086+MPN_129
UNIQ_GROUP:490	1	1	alanine racemase-like protein								MARTH_orf330
UNIQ_GROUP:199	1	1	aldo/keto reductase family protein																	MGA_0093
UNIQ_GROUP:238	1	1	alpha-acetolactate decarboxylase														MMOB2010
UNIQ_GROUP:344	1	1	ATP synthase operon intergenic protein														MMOB2100
UNIQ_GROUP:391	1	1	bacteriophage MAV1 excisase								MARTH_orf779
UNIQ_GROUP:34	1	1	bacteriophage MAV1 exclusion protein Vir								MARTH_orf777
UNIQ_GROUP:84	1	1	bacteriophage MAV1 hypothetical protein								MARTH_orf771
UNIQ_GROUP:314	1	1	bacteriophage MAV1 hypothetical protein								MARTH_orf774
UNIQ_GROUP:394	1	1	bacteriophage MAV1 hypothetical protein								MARTH_orf770
UNIQ_GROUP:401	1	1	bacteriophage MAV1 hypothetical protein								MARTH_orf768
UNIQ_GROUP:551	1	1	bacteriophage MAV1 hypothetical protein								MARTH_orf772
UNIQ_GROUP:605	1	1	bacteriophage MAV1 hypothetical protein								MARTH_orf773
UNIQ_GROUP:180	1	1	bacteriophage MAV1 immunity protein Imm								MARTH_orf775
UNIQ_GROUP:522	1	1	bacteriophage MAV1 integrase								MARTH_orf778
UNIQ_GROUP:579	1	1	bacteriophage MAV1 protein MarRP								MARTH_orf767
UNIQ_GROUP:514	1	1	bacteriophage MAV1 protein RepA								MARTH_orf763
UNIQ_GROUP:388	1	1	bacteriophage MAV1 protein RepP								MARTH_orf764
UNIQ_GROUP:157	1	1	bacteriophage MAV1 replication protein RepB								MARTH_orf761
UNIQ_GROUP:87	1	1	carboxymuconolactone decarboxylase family protein								MARTH_orf083
UNIQ_GROUP:96	1	1	cobalamin adenosyltransferase														MMOB0170
UNIQ_GROUP:119	1	1	cobalt ABC transporter ATP-binding protein																MPN_432
UNIQ_GROUP:261	1	1	cobalt ABC transporter ATP-binding protein																MPN_433
ORTHO_GROUP:1915	1	1	collagenase/U32-family protease																	MGA_0838,MGA_0839
UNIQ_GROUP:100	1	1	conserved hypothetical protein, possible DNA alkylation repair enzyme								MARTH_orf079
UNIQ_GROUP:416	1	1	coproporphyrinogen III oxidase																	MGA_0916
UNIQ_GROUP:117	1	1	cytadherence family protein																MPN_503
ORTHO_GROUP:1928	1	1	cytadherence protein B																	MGA_0943,MGA_1117
UNIQ_GROUP:591	1	1	deoxyuridine 5'-triphosphate nucleotidohydrolase																	MGA_0994
UNIQ_GROUP:443	1	1	diadenosine 5'5'''-P1, P4-tetraphosphate pyrophosphohydrolase									MHO_0930
UNIQ_GROUP:232	1	1	DnaJ-like molecular chaperone																	MGA_1131
UNIQ_GROUP:43	1	1	F0F1 ATP synthase subunit beta															MYPU_4500
UNIQ_GROUP:590	1	1	ferritin-like protein																	MGA_0649
UNIQ_GROUP:72	1	1	flavodoxin								MARTH_orf870
UNIQ_GROUP:8	1	1	flavodoxin fldA																	MGA_1197
UNIQ_GROUP:469	1	1	formate/nitrate transporter														MMOB2210
UNIQ_GROUP:430	1	1	glyceraldehyde-3-phosphate dehydrogenase domain-containing protein																	MGA_0330
UNIQ_GROUP:484	1	1	glycogen synthase														MMOB4020
UNIQ_GROUP:474	1	1	Heavy-metal transporting P-type ATPase										MCJ_007300
UNIQ_GROUP:398	1	1	high affinity ribose transport protein RBSD															MYPU_6000
ORTHO_GROUP:1844	1	1	hypothetical lipoprotein								MARTH_orf234
ORTHO_GROUP:1937	1	1	hypothetical lipoprotein								MARTH_orf345,MARTH_orf811
UNIQ_GROUP:36	1	1	hypothetical lipoprotein								MARTH_orf542
UNIQ_GROUP:79	1	1	hypothetical lipoprotein								MARTH_orf546
UNIQ_GROUP:110	1	1	hypothetical lipoprotein								MARTH_orf876
UNIQ_GROUP:271	1	1	hypothetical lipoprotein								MARTH_orf153
UNIQ_GROUP:286	1	1	hypothetical lipoprotein								MARTH_orf569
UNIQ_GROUP:417	1	1	hypothetical lipoprotein								MARTH_orf792
UNIQ_GROUP:533	1	1	hypothetical lipoprotein								MARTH_orf734
UNIQ_GROUP:3	1	1	hypothetical membrane protein								MARTH_orf621
UNIQ_GROUP:7	1	1	hypothetical membrane protein								MARTH_orf538
UNIQ_GROUP:59	1	1	hypothetical membrane protein								MARTH_orf570
UNIQ_GROUP:68	1	1	hypothetical membrane protein								MARTH_orf758
UNIQ_GROUP:95	1	1	hypothetical membrane protein								MARTH_orf230
UNIQ_GROUP:148	1	1	hypothetical membrane protein								MARTH_orf521
UNIQ_GROUP:285	1	1	hypothetical membrane protein								MARTH_orf782
UNIQ_GROUP:353	1	1	hypothetical membrane protein								MARTH_orf557
UNIQ_GROUP:358	1	1	hypothetical membrane protein								MARTH_orf639
UNIQ_GROUP:379	1	1	hypothetical membrane protein								MARTH_orf795
UNIQ_GROUP:512	1	1	hypothetical membrane protein								MARTH_orf825
UNIQ_GROUP:561	1	1	hypothetical membrane protein								MARTH_orf558
UNIQ_GROUP:98	1	1	hypothetical protein MAG_0210					MAG0210
UNIQ_GROUP:513	1	1	hypothetical protein MAG_1600					MAG1600
UNIQ_GROUP:75	1	1	hypothetical protein MAG_1900					MAG1900
UNIQ_GROUP:547	1	1	hypothetical protein MAG_1910					MAG1910
UNIQ_GROUP:85	1	1	hypothetical protein MAG_3380					MAG3380
UNIQ_GROUP:548	1	1	hypothetical protein MAG_4080					MAG4080
UNIQ_GROUP:411	1	1	hypothetical protein MAG_4090					MAG4090
UNIQ_GROUP:350	1	1	hypothetical protein MAG_5870					MAG5870
UNIQ_GROUP:575	1	1	hypothetical protein MAG_5880					MAG5880
UNIQ_GROUP:177	1	1	hypothetical protein MAGa1910						MAGa1910
ORTHO_GROUP:1534	1	1	hypothetical protein MAGa3010						MAGa3010,MAGa4880,MAGa7070
ORTHO_GROUP:1600	1	1	hypothetical protein MAGa3030						MAGa3030,MAGa4890,MAGa7060
ORTHO_GROUP:1455	1	1	hypothetical protein MAGa3050						MAGa3050,MAGa4910,MAGa7040
ORTHO_GROUP:1504	1	1	hypothetical protein MAGa3060						MAGa3060,MAGa4920,MAGa7030
ORTHO_GROUP:1511	1	1	hypothetical protein MAGa3070						MAGa3070,MAGa4930,MAGa7020
ORTHO_GROUP:1576	1	1	hypothetical protein MAGa3080						MAGa3080,MAGa4940,MAGa7010
ORTHO_GROUP:1470	1	1	hypothetical protein MAGa3090						MAGa3090,MAGa4950,MAGa7000
ORTHO_GROUP:1018	1	1	hypothetical protein MAGa3100						MAGa3100
ORTHO_GROUP:1175	1	1	hypothetical protein MAGa3110						MAGa3110,MAGa4960,MAGa6990
ORTHO_GROUP:1612	1	1	hypothetical protein MAGa3120						MAGa3120,MAGa4965,MAGa6980
ORTHO_GROUP:1501	1	1	hypothetical protein MAGa3160						MAGa3160,MAGa5010,MAGa6940
ORTHO_GROUP:1658	1	1	hypothetical protein MAGa3180						MAGa3180,MAGa5030,MAGa6920
UNIQ_GROUP:216	1	1	hypothetical protein MAGa3220						MAGa3220
UNIQ_GROUP:244	1	1	hypothetical protein MAGa3710						MAGa3710
UNIQ_GROUP:568	1	1	hypothetical protein MAGa4020						MAGa4020
UNIQ_GROUP:67	1	1	hypothetical protein MAGa4440						MAGa4440
UNIQ_GROUP:324	1	1	hypothetical protein MAGa5060						MAGa5060
UNIQ_GROUP:328	1	1	hypothetical protein MAGa6530						MAGa6530
UNIQ_GROUP:601	1	1	hypothetical protein MAGa6680						MAGa6680
UNIQ_GROUP:612	1	1	hypothetical protein MAGa6880						MAGa6880
UNIQ_GROUP:322	1	1	hypothetical protein MARTH_orf022								MARTH_orf022
UNIQ_GROUP:377	1	1	hypothetical protein MARTH_orf032								MARTH_orf032
ORTHO_GROUP:1773	1	1	hypothetical protein MARTH_orf067								MARTH_orf067,MARTH_orf565
ORTHO_GROUP:1909	1	1	hypothetical protein MARTH_orf068								MARTH_orf068,MARTH_orf070
UNIQ_GROUP:196	1	1	hypothetical protein MARTH_orf069								MARTH_orf069
UNIQ_GROUP:611	1	1	hypothetical protein MARTH_orf082								MARTH_orf082
UNIQ_GROUP:179	1	1	hypothetical protein MARTH_orf120								MARTH_orf120
UNIQ_GROUP:476	1	1	hypothetical protein MARTH_orf156								MARTH_orf156
UNIQ_GROUP:278	1	1	hypothetical protein MARTH_orf197								MARTH_orf197
UNIQ_GROUP:606	1	1	hypothetical protein MARTH_orf200								MARTH_orf200
UNIQ_GROUP:233	1	1	hypothetical protein MARTH_orf259								MARTH_orf259
UNIQ_GROUP:364	1	1	hypothetical protein MARTH_orf265								MARTH_orf265
UNIQ_GROUP:240	1	1	hypothetical protein MARTH_orf267								MARTH_orf267
UNIQ_GROUP:434	1	1	hypothetical protein MARTH_orf268								MARTH_orf268
UNIQ_GROUP:594	1	1	hypothetical protein MARTH_orf300								MARTH_orf300
UNIQ_GROUP:572	1	1	hypothetical protein MARTH_orf381								MARTH_orf381
UNIQ_GROUP:88	1	1	hypothetical protein MARTH_orf501								MARTH_orf501
UNIQ_GROUP:373	1	1	hypothetical protein MARTH_orf545								MARTH_orf545
ORTHO_GROUP:1821	1	1	hypothetical protein MARTH_orf593								MARTH_orf593,MARTH_orf594
UNIQ_GROUP:209	1	1	hypothetical protein MARTH_orf601								MARTH_orf601
UNIQ_GROUP:207	1	1	hypothetical protein MARTH_orf659								MARTH_orf659
UNIQ_GROUP:560	1	1	hypothetical protein MARTH_orf666								MARTH_orf666
UNIQ_GROUP:423	1	1	hypothetical protein MARTH_orf669								MARTH_orf669
UNIQ_GROUP:310	1	1	hypothetical protein MARTH_orf842								MARTH_orf842
UNIQ_GROUP:147	1	1	hypothetical protein MCJ_000110										MCJ_000110
UNIQ_GROUP:30	1	1	hypothetical protein MCJ_000190										MCJ_000190
UNIQ_GROUP:420	1	1	hypothetical protein MCJ_000520										MCJ_000520
UNIQ_GROUP:330	1	1	hypothetical protein MCJ_000530										MCJ_000530
ORTHO_GROUP:1892	1	1	hypothetical protein MCJ_000560										MCJ_000560,MCJ_002070
ORTHO_GROUP:1780	1	1	hypothetical protein MCJ_000570										MCJ_000570,MCJ_002060
ORTHO_GROUP:1650	1	1	hypothetical protein MCJ_000580										MCJ_000580,MCJ_002050
UNIQ_GROUP:191	1	1	hypothetical protein MCJ_000660										MCJ_000660
UNIQ_GROUP:544	1	1	hypothetical protein MCJ_000710										MCJ_000710
UNIQ_GROUP:545	1	1	hypothetical protein MCJ_000720										MCJ_000720
UNIQ_GROUP:125	1	1	hypothetical protein MCJ_000730										MCJ_000730
UNIQ_GROUP:505	1	1	hypothetical protein MCJ_000750										MCJ_000750
UNIQ_GROUP:178	1	1	hypothetical protein MCJ_000780										MCJ_000780
UNIQ_GROUP:245	1	1	hypothetical protein MCJ_000790										MCJ_000790
UNIQ_GROUP:343	1	1	hypothetical protein MCJ_000810										MCJ_000810
UNIQ_GROUP:222	1	1	hypothetical protein MCJ_000830										MCJ_000830
UNIQ_GROUP:597	1	1	hypothetical protein MCJ_002020										MCJ_002020
UNIQ_GROUP:477	1	1	hypothetical protein MCJ_002030										MCJ_002030
ORTHO_GROUP:1596	1	1	hypothetical protein MCJ_002110										MCJ_002110
UNIQ_GROUP:40	1	1	hypothetical protein MCJ_002150										MCJ_002150
UNIQ_GROUP:495	1	1	hypothetical protein MCJ_002420										MCJ_002420
UNIQ_GROUP:383	1	1	hypothetical protein MCJ_002450										MCJ_002450
UNIQ_GROUP:73	1	1	hypothetical protein MCJ_002460										MCJ_002460
UNIQ_GROUP:532	1	1	hypothetical protein MCJ_002570										MCJ_002570
UNIQ_GROUP:403	1	1	hypothetical protein MCJ_003130										MCJ_003130
UNIQ_GROUP:444	1	1	hypothetical protein MCJ_003140										MCJ_003140
UNIQ_GROUP:264	1	1	hypothetical protein MCJ_003330										MCJ_003330
UNIQ_GROUP:132	1	1	hypothetical protein MCJ_003770										MCJ_003770
UNIQ_GROUP:348	1	1	hypothetical protein MCJ_003950										MCJ_003950
ORTHO_GROUP:1703	1	1	hypothetical protein MCJ_004040										MCJ_004040,MCJ_004050
UNIQ_GROUP:112	1	1	hypothetical protein MCJ_004070										MCJ_004070
UNIQ_GROUP:259	1	1	hypothetical protein MCJ_004110										MCJ_004110
UNIQ_GROUP:318	1	1	hypothetical protein MCJ_004360										MCJ_004360
UNIQ_GROUP:557	1	1	hypothetical protein MCJ_004370										MCJ_004370
UNIQ_GROUP:362	1	1	hypothetical protein MCJ_004460										MCJ_004460
UNIQ_GROUP:151	1	1	hypothetical protein MCJ_004470										MCJ_004470
UNIQ_GROUP:412	1	1	hypothetical protein MCJ_004520										MCJ_004520
ORTHO_GROUP:1900	1	1	hypothetical protein MCJ_004750										MCJ_004750
UNIQ_GROUP:468	1	1	hypothetical protein MCJ_004760										MCJ_004760
UNIQ_GROUP:113	1	1	hypothetical protein MCJ_004770										MCJ_004770
UNIQ_GROUP:517	1	1	hypothetical protein MCJ_004780										MCJ_004780
UNIQ_GROUP:395	1	1	hypothetical protein MCJ_004810										MCJ_004810
UNIQ_GROUP:15	1	1	hypothetical protein MCJ_004840										MCJ_004840
UNIQ_GROUP:247	1	1	hypothetical protein MCJ_004900										MCJ_004900
UNIQ_GROUP:93	1	1	hypothetical protein MCJ_005010										MCJ_005010
UNIQ_GROUP:308	1	1	hypothetical protein MCJ_005020										MCJ_005020
UNIQ_GROUP:257	1	1	hypothetical protein MCJ_005030										MCJ_005030
UNIQ_GROUP:317	1	1	hypothetical protein MCJ_005040										MCJ_005040
UNIQ_GROUP:242	1	1	hypothetical protein MCJ_005070										MCJ_005070
UNIQ_GROUP:128	1	1	hypothetical protein MCJ_005640										MCJ_005640
UNIQ_GROUP:464	1	1	hypothetical protein MCJ_005880										MCJ_005880
UNIQ_GROUP:562	1	1	hypothetical protein MCJ_006150										MCJ_006150
UNIQ_GROUP:35	1	1	hypothetical protein MCJ_006220										MCJ_006220
UNIQ_GROUP:528	1	1	hypothetical protein MCJ_006360										MCJ_006360
UNIQ_GROUP:241	1	1	hypothetical protein MCJ_006440										MCJ_006440
UNIQ_GROUP:298	1	1	hypothetical protein MCJ_006760										MCJ_006760
UNIQ_GROUP:510	1	1	hypothetical protein MCJ_007100										MCJ_007100
UNIQ_GROUP:226	1	1	hypothetical protein MCJ_007150										MCJ_007150
UNIQ_GROUP:414	1	1	hypothetical protein MCJ_007170										MCJ_007170
UNIQ_GROUP:210	1	1	hypothetical protein MCJ_007180										MCJ_007180
UNIQ_GROUP:352	1	1	hypothetical protein MCJ_007210										MCJ_007210
UNIQ_GROUP:312	1	1	hypothetical protein MCJ_007310										MCJ_007310
UNIQ_GROUP:78	1	1	hypothetical protein MGA_0005																	MGA_0005
UNIQ_GROUP:359	1	1	hypothetical protein MGA_0023																	MGA_0023
ORTHO_GROUP:1760	1	1	hypothetical protein MGA_0063																	MGA_0063
UNIQ_GROUP:494	1	1	hypothetical protein MGA_0084																	MGA_0084
UNIQ_GROUP:546	1	1	hypothetical protein MGA_0094																	MGA_0094
UNIQ_GROUP:413	1	1	hypothetical protein MGA_0097																	MGA_0097
UNIQ_GROUP:556	1	1	hypothetical protein MGA_0103																	MGA_0103
UNIQ_GROUP:49	1	1	hypothetical protein MGA_0107																	MGA_0107
UNIQ_GROUP:360	1	1	hypothetical protein MGA_0112																	MGA_0112
UNIQ_GROUP:289	1	1	hypothetical protein MGA_0126																	MGA_0126
UNIQ_GROUP:131	1	1	hypothetical protein MGA_0184																	MGA_0184
UNIQ_GROUP:229	1	1	hypothetical protein MGA_0194																	MGA_0194
UNIQ_GROUP:219	1	1	hypothetical protein MGA_0215																	MGA_0215
UNIQ_GROUP:101	1	1	hypothetical protein MGA_0217																	MGA_0217
UNIQ_GROUP:46	1	1	hypothetical protein MGA_0250																	MGA_0250
UNIQ_GROUP:90	1	1	hypothetical protein MGA_0254																	MGA_0254
UNIQ_GROUP:170	1	1	hypothetical protein MGA_0271																	MGA_0271
UNIQ_GROUP:193	1	1	hypothetical protein MGA_0298																	MGA_0298
UNIQ_GROUP:529	1	1	hypothetical protein MGA_0471																	MGA_0471
UNIQ_GROUP:519	1	1	hypothetical protein MGA_0472																	MGA_0472
UNIQ_GROUP:610	1	1	hypothetical protein MGA_0549																	MGA_0549
UNIQ_GROUP:20	1	1	hypothetical protein MGA_0551																	MGA_0551
UNIQ_GROUP:573	1	1	hypothetical protein MGA_0558																	MGA_0558
UNIQ_GROUP:187	1	1	hypothetical protein MGA_0567																	MGA_0567
UNIQ_GROUP:42	1	1	hypothetical protein MGA_0573																	MGA_0573
UNIQ_GROUP:405	1	1	hypothetical protein MGA_0600																	MGA_0600
UNIQ_GROUP:375	1	1	hypothetical protein MGA_0656																	MGA_0656
UNIQ_GROUP:166	1	1	hypothetical protein MGA_0662																	MGA_0662
UNIQ_GROUP:459	1	1	hypothetical protein MGA_0702																	MGA_0702
UNIQ_GROUP:609	1	1	hypothetical protein MGA_0758																	MGA_0758
UNIQ_GROUP:496	1	1	hypothetical protein MGA_0762																	MGA_0762
ORTHO_GROUP:445	1	1	hypothetical protein MGA_0800																	MGA_0800+MGA_0797,MGA_0816,MGA_0817b+MGA_0817a,MGA_0907,MGA_0911+MGA_0908,MGA_1046,MGA_1318+MGA_0050+MGA_1317+MGA_0049
UNIQ_GROUP:586	1	1	hypothetical protein MGA_0811																	MGA_0811
UNIQ_GROUP:135	1	1	hypothetical protein MGA_0812																	MGA_0812
UNIQ_GROUP:263	1	1	hypothetical protein MGA_0820																	MGA_0820
UNIQ_GROUP:11	1	1	hypothetical protein MGA_0867																	MGA_0867
UNIQ_GROUP:598	1	1	hypothetical protein MGA_0870																	MGA_0870
UNIQ_GROUP:107	1	1	hypothetical protein MGA_0871																	MGA_0871
UNIQ_GROUP:55	1	1	hypothetical protein MGA_0875																	MGA_0875
ORTHO_GROUP:1842	1	1	hypothetical protein MGA_0878																	MGA_0878,MGA_0887
UNIQ_GROUP:482	1	1	hypothetical protein MGA_0901																	MGA_0901
UNIQ_GROUP:82	1	1	hypothetical protein MGA_0957																	MGA_0957
[truncated: 340 more rows]
