# Supplementary material for: Comparative Geno-Plasticity Analysis of Mycoplasma bovis HB0801 (Chinese Isolate)
Source: PLoS One. 2012 May 31;7(5):e38239. doi: 10.1371/journal.pone.0038239 (PMC3365025; doi:10.1371/journal.pone.0038239)
Supplement: Table S2 — Core Genome Content of the 13 Analyzed Mycoplasmas (the sequence data refer to Table 1 marked with *). (XLS) [file pone.0038239.s002.xls]

## Sheet: Sheet1
GROUP	TAXA	Annotated	Function	Mycoplasma capricolum ATCC 27343	Mycoplasma mycoides subsp. mycoides SC str. PG1	Mycoplasma bovis HB0801	Mycoplasma agalactiae PG2	Mycoplasma synoviae 53	Mycoplasma arthritidis 158L3-1	Mycoplasma hominis ATCC 23114	Mycoplasma conjunctivae HRC/581	Mycoplasma hyopneumoniae 232	Mycoplasma mobile 163K	Mycoplasma pulmonis UAB CTIP	Mycoplasma pneumoniae M129	Mycoplasma gallisepticum str. R(low)
ORTHO_GROUP:226	13	13	chromosomal replication initiation protein	MCAP_0001	MSC_0001	Mbov_0001	MAG0010	MS53_0001	MARTH_orf001	MHO_0040	MCJ_000010	mhp001	MMOB0010	MYPU_0010	MPN_686	MGA_0622
ORTHO_GROUP:227	13	13	DNA polymerase III beta subunit	MCAP_0002	MSC_0002	Mbov_0002	MAG0020	MS53_0002	MARTH_orf003	MHO_0050	MCJ_000020	mhp002	MMOB0020	MYPU_0020	MPN_001	MGA_0618
ORTHO_GROUP:40	13	13	cysteinyl-tRNA synthetase	MCAP_0110	MSC_0959	Mbov_0043,Mbov_0766	MAG0400,MAG6800	MS53_0067,MS53_0357	MARTH_orf091,MARTH_orf132+MARTH_orf133	MHO_0610,MHO_4240	MCJ_001750,MCJ_003340	mhp661	MMOB1480,MMOB4980	MYPU_1770	MPN_356	MGA_0533
ORTHO_GROUP:218	13	13	hypothetical protein mhp660	MCAP_0111	MSC_0960	Mbov_0044	MAG0410	MS53_0358	MARTH_orf131	MHO_0620	MCJ_001760	mhp660	MMOB1470	MYPU_1780	MPN_355	MGA_0532
ORTHO_GROUP:354	13	8	50S ribosomal protein L33	MCAP_0112	NoAnnotation	Mbov_0046	MAG0430	NoAnnotation	MARTH_orf096	MHO_4010	NoAnnotation	NoAnnotation	NoAnnotation	MYPU_1800	MPN_069	MGA_1355
ORTHO_GROUP:178	13	13	transcription antitermination protein NusG	MCAP_0114	MSC_0962	Mbov_0048	MAG0440	MS53_0361	MARTH_orf093	MHO_3990	MCJ_001790	mhp657	MMOB1450	MYPU_1820	MPN_067	MGA_0473
ORTHO_GROUP:239	13	13	uridylate kinase	MCAP_0374	MSC_0601	Mbov_0051	MAG0460	MS53_0677	MARTH_orf053	MHO_4600	MCJ_006770	mhp552	MMOB0540	MYPU_2200	MPN_632	MGA_0783
ORTHO_GROUP:270	13	13	ribosome recycling factor	MCAP_0375	MSC_0600	Mbov_0052	MAG0470	MS53_0678	MARTH_orf052	MHO_4610	MCJ_006780	mhp551	MMOB0550	MYPU_2190	MPN_636	MGA_0784
ORTHO_GROUP:175	13	13	dimethyladenosine transferase	MCAP_0004	MSC_0004	Mbov_0057	MAG0510	MS53_0364	MARTH_orf007	MHO_0080	MCJ_000290	mhp673	MMOB5640	MYPU_0150	MPN_679	MGA_0633
ORTHO_GROUP:90	13	13	hypothetical protein mhp674	MCAP_0768	MSC_0947	Mbov_0058	MAG0520	MS53_0363	MARTH_orf006	MHO_0090	MCJ_000280	mhp674	MMOB5630	MYPU_0140	MPN_009	MGA_0603
ORTHO_GROUP:328	13	13	tRNA modification GTPase TrmE	MCAP_0819	MSC_0085	Mbov_0059	MAG0530	MS53_0362	MARTH_orf755	MHO_4560	MCJ_005990	mhp172	MMOB5620	MYPU_0130	MPN_008	MGA_0604
ORTHO_GROUP:206	13	13	glyceraldehyde 3-phosphate dehydrogenase	MCAP_0632	MSC_0679	Mbov_0062	MAG0550	MS53_0200,MS53_0270	MARTH_orf751	MHO_5150	MCJ_005380	mhp036	MMOB1870	MYPU_0460	MPN_430	MGA_1186
ORTHO_GROUP:329	13	13	seryl-tRNA synthetase	MCAP_0839	MSC_0066	Mbov_0063	MAG0560	MS53_0591	MARTH_orf851	MHO_4190	MCJ_003920	mhp128	MMOB0920	MYPU_0340	MPN_005	MGA_0608
ORTHO_GROUP:346	13	13	50S ribosomal protein L34	MCAP_0870	MSC_1068	Mbov_0065	MAG7500	MS53_0601	MARTH_orf883	MHO_0030	MCJ_007340	mhp699	MMOB6320	MYPU_1540	MPN_682	MGA_1323d
ORTHO_GROUP:290	13	12	ribonuclease P protein component	MCAP_0869	MSC_1067	Mbov_0066	MAG0580	MS53_0600	MARTH_orf882	MHO_0020	MCJ_007330	NoAnnotation	MMOB6310	MYPU_1530	MPN_681	MGA_0630
ORTHO_GROUP:202	13	13	putative inner membrane protein translocase component YidC	MCAP_0868	MSC_1066	Mbov_0067	MAG0590	MS53_0599	MARTH_orf881	MHO_0010	MCJ_007320	mhp697	MMOB6300	MYPU_1520	MPN_680	MGA_0631
ORTHO_GROUP:101	13	13	DNA polymerase III PolC	MCAP_0339	MSC_0355	Mbov_0072	MAG0650	MS53_0004	MARTH_orf732	MHO_4630	MCJ_007160	mhp549	MMOB0570	MYPU_6750	MPN_034	MGA_0791
ORTHO_GROUP:165	13	13	phenylalanyl-tRNA synthetase alpha chain	MCAP_0383	MSC_0596	Mbov_0074	MAG0670	MS53_0308	MARTH_orf176	MHO_1170	MCJ_005200	mhp106	MMOB3170	MYPU_3480	MPN_105	MGA_1278
ORTHO_GROUP:242	13	13	uracil-DNA glycosylase	MCAP_0474	MSC_0496	Mbov_0075	MAG0680	MS53_0307	MARTH_orf815	MHO_4330	MCJ_001880	mhp251	MMOB0720	MYPU_6150	MPN_235	MGA_0415
ORTHO_GROUP:156	13	13	phenylalanyl-tRNA synthetase subunit beta	MCAP_0384	MSC_0595	Mbov_0076	MAG0690	MS53_0306	MARTH_orf177	MHO_1180	MCJ_005190	mhp105	MMOB5160	MYPU_3470	MPN_106	MGA_1281
ORTHO_GROUP:246	13	13	serine hydroxymethyltransferase	MCAP_0075	MSC_0894	Mbov_0077	MAG0700	MS53_0305	MARTH_orf743	MHO_4650	MCJ_005830	mhp154	MMOB4710	MYPU_3390	MPN_576	MGA_1146
ORTHO_GROUP:229	13	13	nitrogen fixation protein	MCAP_0469	MSC_0501	Mbov_0079	MAG0720	MS53_0322	MARTH_orf184	MHO_1230	MCJ_002850	mhp217	MMOB0790	MYPU_1720+MYPU_1730	MPN_487	MGA_1128
ORTHO_GROUP:333	13	13	hypothetical protein mhp216	MCAP_0468	MSC_0502	Mbov_0080	MAG0730	MS53_0321	MARTH_orf185	MHO_1240	MCJ_002860	mhp216	MMOB0780	MYPU_1740	MPN_488	MGA_1129
ORTHO_GROUP:104	13	13	DNA polymerase IV	MCAP_0423	MSC_0549	Mbov_0081	MAG0740	MS53_0320	MARTH_orf186	MHO_1250	MCJ_006530	mhp047	MMOB2750	MYPU_1880	MPN_537	MGA_0344
ORTHO_GROUP:125	13	13	putative nicotinate-nucleotide adenylyltransferase	MCAP_0529	MSC_0442	Mbov_0082	MAG0750	MS53_0319	MARTH_orf187	MHO_1260	MCJ_000880	mhp474	MMOB2760	MYPU_3350	MPN_336	MGA_0052
ORTHO_GROUP:262	13	13	50S ribosomal protein L11	MCAP_0065	MSC_0994	Mbov_0088	MAG0800	MS53_0624	MARTH_orf144	MHO_0870	MCJ_002670	mhp459	MMOB1400	MYPU_0090	MPN_219	MGA_0503
ORTHO_GROUP:313	13	13	50S ribosomal protein L1	MCAP_0066	MSC_0995	Mbov_0089	MAG0810	MS53_0623	MARTH_orf143	MHO_0880	MCJ_002660	mhp458	MMOB1390	MYPU_0100	MPN_220	MGA_0504
ORTHO_GROUP:224	13	13	ribosomal biogenesis GTPase	MCAP_0543	MSC_0429	Mbov_0096	MAG0870	MS53_0664	MARTH_orf365	MHO_2200	MCJ_005710	mhp294	MMOB1190	MYPU_3060	MPN_656	MGA_0433
ORTHO_GROUP:7	13	13	prolipoprotein diacylglyceryl transferase	MCAP_0780+MCAP_0778	MSC_0936+MSC_0939+MSC_0937	Mbov_0099	MAG0900	MS53_0597	MARTH_orf511	MHO_3410	MCJ_005270	mhp282	MMOB1830+MMOB1860	MYPU_7120	MPN_224	MGA_0597
ORTHO_GROUP:351	13	13	thioredoxin reductase	MCAP_0779	MSC_0938	Mbov_0100	MAG0910	MS53_0596	MARTH_orf510	MHO_3400	MCJ_005260	mhp281	MMOB1840	MYPU_7130	MPN_240	MGA_0124
ORTHO_GROUP:297	13	13	50S ribosomal protein L28	MCAP_0488	MSC_0483	Mbov_0108	MAG0970	MS53_0066	MARTH_orf005	MHO_0070	MCJ_006970	mhp259	MMOB4150	MYPU_6960	MPN_624	MGA_0253
ORTHO_GROUP:339	13	13	oligopeptide transport system permease protein	MCAP_0162	MSC_0181	Mbov_0113	MAG1020	MS53_0347	MARTH_orf401	MHO_1530	MCJ_002390	mhp500	MMOB4500	MYPU_2840	MPN_216	MGA_0221
ORTHO_GROUP:77	13	13	oligopeptide transport system permease protein	MCAP_0163	MSC_0182	Mbov_0114	MAG1030	MS53_0346	MARTH_orf400	MHO_1540	MCJ_002400	mhp499	MMOB4490	MYPU_2850	MPN_217	MGA_0220
ORTHO_GROUP:88	13	13	oligopeptide ABC transporter ATP-binding protein	MCAP_0164	MSC_0183	Mbov_0115	MAG1040	MS53_0345	MARTH_orf399	MHO_1550	MCJ_002410	mhp498	MMOB4480	MYPU_2860	MPN_218	MGA_0218
ORTHO_GROUP:322	13	13	ribose-5-phosphate isomerase B	MCAP_0074	MSC_0895	Mbov_0120	MAG1110	MS53_0392	MARTH_orf654	MHO_3880	MCJ_004000	mhp594	MMOB3700	MYPU_6120	MPN_595	MGA_0866
ORTHO_GROUP:123	13	11	ATP-dependent transport protein	NoAnnotation	NoAnnotation	Mbov_0121	MAG1120+MAG1130	MS53_0391	MARTH_orf637	MHO_4410	MCJ_002800	mhp222	MMOB3500+MMOB3490	MYPU_3760	MPN_571	MGA_0022
ORTHO_GROUP:211	13	13	hypothetical protein mhp224	MCAP_0508	MSC_0461	Mbov_0123	MAG1150	MS53_0389	MARTH_orf636	MHO_4420	MCJ_002780	mhp224	MMOB3480	MYPU_3780	MPN_569	MGA_0019
ORTHO_GROUP:349	13	13	GTP-binding protein Era	MCAP_0507	MSC_0462	Mbov_0125	MAG1170	MS53_0387	MARTH_orf635	MHO_4430	MCJ_002760	mhp226	MMOB3460	MYPU_3800	MPN_568	MGA_0018
ORTHO_GROUP:356	13	13	XAA-Pro aminopeptidase	MCAP_0341	MSC_0357	Mbov_0126	MAG1180	MS53_0149	MARTH_orf338	MHO_2120	MCJ_004490	mhp680	MMOB5500	MYPU_4880	MPN_470	MGA_0104
ORTHO_GROUP:212	13	13	prolyl-tRNA synthetase	MCAP_0318	MSC_0327	Mbov_0127	MAG1190	MS53_0492	MARTH_orf031	MHO_4160	MCJ_000640	mhp397	MMOB1440	MYPU_1830	MPN_402	MGA_1022
ORTHO_GROUP:131	13	13	spermidine/putrescine transport ATP-binding protein	MCAP_0202	MSC_0224	Mbov_0134	MAG1250	MS53_0508	MARTH_orf631	MHO_4450	MCJ_005870	mhp559	MMOB0480	MYPU_4250	MPN_055	MGA_0137+MGA_0135
ORTHO_GROUP:82	13	13	spermidine/putrescine ABC transporter permease	MCAP_0201	MSC_0225	Mbov_0135	MAG1260	MS53_0509	MARTH_orf630	MHO_4460	MCJ_005860	mhp558	MMOB0490	MYPU_4240	MPN_056	MGA_0134
ORTHO_GROUP:24	13	13	spermidine/putrescine ABC transporter permease	MCAP_0200	MSC_0226	Mbov_0136	MAG1270	MS53_0510	MARTH_orf629	MHO_4470	MCJ_005850	mhp557	MMOB0500	MYPU_4230+MYPU_6420	MPN_057	MGA_0132
ORTHO_GROUP:258	13	11	50S ribosomal protein L32	MCAP_0386	MSC_0593	Mbov_0139	MAG1290	MS53_0163	MARTH_orf408	MHO_2710	NoAnnotation	NoAnnotation	MMOB3560	MYPU_3240	MPN_540	MGA_1326
ORTHO_GROUP:46	13	13	valyl-tRNA synthetase	MCAP_0258	MSC_0303	Mbov_0148	MAG1370	MS53_0298	MARTH_orf019	MHO_0480	MCJ_007290	mhp694	MMOB1580	MYPU_2570	MPN_480	MGA_0338+MGA_0342
ORTHO_GROUP:265	13	13	acetate kinase	MCAP_0230	MSC_0270	Mbov_0151	MAG1400	MS53_0652	MARTH_orf686	MHO_3840	MCJ_000920	mhp505	MMOB1690	MYPU_2380	MPN_533	MGA_0169
ORTHO_GROUP:111	13	13	ribosome biogenesis GTP-binding protein YsxC	MCAP_0245	MSC_0290	Mbov_0153	MAG1420	MS53_0650	MARTH_orf693	MHO_3940	MCJ_000940+MCJ_000960	mhp448	MMOB3400	MYPU_2390	MPN_481	MGA_0339
ORTHO_GROUP:304	13	13	pyruvate kinase	MCAP_0221	MSC_0261	Mbov_0155	MAG1440	MS53_0648	MARTH_orf034	MHO_4180	MCJ_001920	mhp255	MMOB3210	MYPU_2400	MPN_303	MGA_0156
ORTHO_GROUP:233	13	13	molecular chaperone DnaK	MCAP_0369	MSC_0610	Mbov_0157	MAG1460	MS53_0351	MARTH_orf781	MHO_4940	MCJ_006260	mhp072	MMOB1130	MYPU_2230	MPN_434	MGA_0274+MGA_0279
ORTHO_GROUP:189	13	13	trigger factor	MCAP_0517	MSC_0453	Mbov_0168	MAG1540	MS53_0603	MARTH_orf857	MHO_0910	MCJ_000510	mhp233	MMOB0850	MYPU_2090+MYPU_2100	MPN_331	MGA_1297
ORTHO_GROUP:45	13	13	DNA polymerase I	MCAP_0047,MCAP_0636	MSC_0091,MSC_0683	Mbov_0175	MAG1650+MAG1590+MAG1610	MS53_0528	MARTH_orf613	MHO_4130	MCJ_005390	mhp598	MMOB4880	MYPU_7230+MYPU_7200	MPN_379	MGA_1058+MGA_1052
ORTHO_GROUP:70	13	13	DNA polymerase III DnaE	MCAP_0637	MSC_0684	Mbov_0176	MAG1660	MS53_0529	MARTH_orf612	MHO_4120	MCJ_005400	mhp599	MMOB4870	MYPU_7190	MPN_378	MGA_1048+MGA_1059
ORTHO_GROUP:249	13	13	tRNA uridine 5-carboxymethylaminomethyl modification enzyme GidA	MCAP_0856	MSC_1017,MSC_1042	Mbov_0191	MAG1740	MS53_0515	MARTH_orf789	MHO_5290	MCJ_000040	mhp003	MMOB1540	MYPU_2530	MPN_557	MGA_0469
ORTHO_GROUP:244	13	13	topoisomerase IV subunit B	MCAP_0457	MSC_0510	Mbov_0198	MAG1820	MS53_0592	MARTH_orf020	MHO_5130	MCJ_005370	mhp035	MMOB3860	MYPU_3720	MPN_122	MGA_0060
ORTHO_GROUP:288	13	13	DNA topoisomerase IV subunit A	MCAP_0456	MSC_0511	Mbov_0199	MAG1830	MS53_0057	MARTH_orf021	MHO_5120	MCJ_005360	mhp034	MMOB4600	MYPU_3730	MPN_123	MGA_0056
ORTHO_GROUP:103	13	13	16S rRNA methyltransferase GidB	MCAP_0807	MSC_0912	Mbov_0205	MAG1860	MS53_0151	MARTH_orf113+MARTH_orf114	MHO_3540	MCJ_000260	mhp676	MMOB5670	MYPU_1280	MPN_558+MPN_559	MGA_0470
ORTHO_GROUP:217	13	13	ribose-phosphate pyrophosphokinase	MCAP_0104	MSC_0952	Mbov_0206	MAG1870	MS53_0150	MARTH_orf112	MHO_3550	MCJ_000270	mhp675	MMOB5660	MYPU_1270	MPN_073	MGA_0348
ORTHO_GROUP:164	13	13	transketolase	MCAP_0610	MSC_0372	Mbov_0212	MAG1930	MS53_0181	MARTH_orf277	MHO_1770	MCJ_001100,MCJ_003120	mhp431	MMOB5530	MYPU_5110	MPN_082	MGA_0666
ORTHO_GROUP:252	13	13	inorganic pyrophosphatase	MCAP_0581	MSC_0404	Mbov_0213	MAG1940	MS53_0148	MARTH_orf269	MHO_1830	MCJ_007060	mhp622	MMOB5210	MYPU_4700	MPN_528	MGA_1121
ORTHO_GROUP:277	13	13	30S ribosomal protein S20	MCAP_0818	MSC_0086	Mbov_0214	MAG1950	MS53_0071	MARTH_orf244	MHO_1010	MCJ_006320	mhp135	MMOB5200	MYPU_6560	MPN_541	MGA_0844
ORTHO_GROUP:330	13	13	HIT-like protein	MCAP_0472	MSC_0498	Mbov_0218	MAG1990	MS53_0173	MARTH_orf126	MHO_3480	MCJ_005920	mhp365	MMOB0890	MYPU_0080	MPN_273	MGA_0212
ORTHO_GROUP:266	13	11	50S ribosomal protein L33	NoAnnotation	NoAnnotation	Mbov_0220	MAG2010	MS53_0124	MARTH_orf336	MHO_2110	MCJ_004500	mhp679	MMOB5490	MYPU_4890	MPN_471	MGA_1319
ORTHO_GROUP:143	13	13	hypothetical protein mhp007	MCAP_0481	MSC_0489	Mbov_0224	MAG2040	MS53_0145	MARTH_orf059	MHO_4590	MCJ_002530	mhp007+mhp008	MMOB1380	MYPU_6740	MPN_425	MGA_0919
ORTHO_GROUP:147	13	13	methionyl-tRNA synthetase	MCAP_0035	MSC_0012	Mbov_0226	MAG2060	MS53_0303	MARTH_orf217	MHO_1370	MCJ_003200	mhp410	MMOB3150	MYPU_4900	MPN_023	MGA_0884,MGA_0893
ORTHO_GROUP:331	13	13	VACB-like ribonuclease II	MCAP_0097	MSC_0856	Mbov_0228	MAG2080	MS53_0301	MARTH_orf396	MHO_1900	MCJ_006630	mhp038	MMOB2650	MYPU_3510	MPN_243	MGA_0121
ORTHO_GROUP:256	13	13	guanylate kinase	MCAP_0208	MSC_0218	Mbov_0231	MAG2100	MS53_0123	MARTH_orf715	MHO_4860	MCJ_006290	mhp229	MMOB5570	MYPU_6870	MPN_246	MGA_0462
ORTHO_GROUP:307	13	13	hypothetical protein mhp230	MCAP_0261	MSC_0306	Mbov_0234	MAG2130	MS53_0120	MARTH_orf718	MHO_4890	MCJ_006300	mhp230	MMOB5600	MYPU_6840	MPN_249	MGA_0458
ORTHO_GROUP:264	13	13	ribulose-phosphate 3-epimerase	MCAP_0260	MSC_0305	Mbov_0235	MAG2140	MS53_0119	MARTH_orf719	MHO_4900	MCJ_006310	mhp231	MMOB5610	MYPU_6830	MPN_251	MGA_0455
ORTHO_GROUP:199	13	13	isoleucyl-tRNA synthetase	MCAP_0393	MSC_0585	Mbov_0256	MAG2200	MS53_0558	MARTH_orf589	MHO_3050	MCJ_005350	mhp033	MMOB4070	MYPU_6670	MPN_520	MGA_1196
ORTHO_GROUP:326	13	13	Holliday junction DNA helicase RuvA	MCAP_0429	MSC_0542	Mbov_0262	MAG2230	MS53_0164	MARTH_orf388	MHO_1840	MCJ_002720	mhp421	MMOB2700	MYPU_6570	MPN_535	MGA_0407
ORTHO_GROUP:194	13	12	Holliday junction DNA helicase RuvB	NoAnnotation	MSC_0543	Mbov_0263	MAG2240	MS53_0165	MARTH_orf389	MHO_1850	MCJ_002730	mhp422	MMOB2710	MYPU_6580	MPN_536	MGA_0404
ORTHO_GROUP:50	13	12	bifunctional preprotein translocase subunit SecD/SecF	MCAP_0498	MSC_0473	Mbov_0265	MAG2250	MS53_0167	MARTH_orf390	MHO_1860	MCJ_005810	mhp139	MMOB2720	MYPU_6590	MPN_396	NoAnnotation
ORTHO_GROUP:338	13	13	30S ribosomal protein S15	MCAP_0330	MSC_0347	Mbov_0269	MAG2290	MS53_0562	MARTH_orf369	MHO_2220	MCJ_000860	mhp276	MMOB4690	MYPU_3280	MPN_622	MGA_0766
ORTHO_GROUP:279	13	13	50S ribosomal protein L9	MCAP_0106	MSC_0955	Mbov_0277	MAG2370	MS53_0426	MARTH_orf691	MHO_3920	MCJ_001710	mhp665	MMOB1720	MYPU_5160	MPN_231	MGA_0420
ORTHO_GROUP:84	13	13	replicative DNA helicase	MCAP_0107	MSC_0956	Mbov_0278	MAG2380	MS53_0425	MARTH_orf690	MHO_3910	MCJ_001720,MCJ_003680+MCJ_003700	mhp664	MMOB1710	MYPU_5150	MPN_232	MGA_0419
ORTHO_GROUP:193	13	13	30S ribosomal protein S2	MCAP_0371	MSC_0608	Mbov_0294	MAG2590	MS53_0413	MARTH_orf061	MHO_5000	MCJ_001200	mhp058	MMOB1760	MYPU_5330	MPN_208	MGA_0242
ORTHO_GROUP:345	13	13	elongation factor Ts	MCAP_0372	MSC_0607	Mbov_0295	MAG2600	MS53_0414	MARTH_orf063	MHO_5010	MCJ_001190	mhp059	MMOB1770	MYPU_5320	MPN_631	MGA_0782
ORTHO_GROUP:21	13	13	RNA polymerase sigma factor	MCAP_0503	MSC_0466	Mbov_0303+bov_0302	MAG2660+MAG2650	MS53_0455	MARTH_orf347+MARTH_orf346	MHO_2150	MCJ_001160+MCJ_001150	mhp063	MMOB2890	MYPU_4540	MPN_352	MGA_0013+MGA_0012
ORTHO_GROUP:251	13	13	glycyl-tRNA synthetase	MCAP_0505	MSC_0464	Mbov_0304	MAG2670	MS53_0452	MARTH_orf348	MHO_2170	MCJ_001170	mhp061	MMOB2920	MYPU_4510	MPN_354	MGA_0015
ORTHO_GROUP:179	13	12	ABC transporter ATP-binding protein	MCAP_0730	MSC_0789,MSC_0803	Mbov_0307	MAG2700	MS53_0086	MARTH_orf110	MHO_3570	MCJ_000450	mhp372	NoAnnotation	MYPU_1070,MYPU_2240	MPN_416	MGA_1018
ORTHO_GROUP:26	13	12	putative transport system permease protein p69	MCAP_0729	MSC_0788+MSC_0801	Mbov_0308	MAG2710	MS53_0085	MARTH_orf103	MHO_3630	MCJ_000460	mhp373	NoAnnotation	MYPU_2180	MPN_417	MGA_1019
ORTHO_GROUP:39	13	13	preprotein translocase subunit SecA	MCAP_0045	MSC_0089	Mbov_0310	MAG2730	MS53_0128	MARTH_orf154	MHO_0920	MCJ_005620	mhp295	MMOB0860	MYPU_1040	MPN_210	MGA_0670
ORTHO_GROUP:149	13	13	30S ribosomal protein S18	MCAP_0026	MSC_0025	Mbov_0316	MAG2780	MS53_0534	MARTH_orf694	MHO_1140	MCJ_004550	mhp305	MMOB2250	MYPU_6090	MPN_230	MGA_0421
ORTHO_GROUP:33	13	10	hypothetical protein mhp267	NoAnnotation	MSC_0910	Mbov_0320	NoAnnotation	NoAnnotation	MARTH_orf753	MHO_5040	MCJ_003180	mhp267	MMOB2220,MMOB2900	MYPU_6610	MPN_095+MPN_096,MPN_308	MGA_0287
ORTHO_GROUP:325	13	13	histidyl-tRNA synthetase	MCAP_0324	MSC_0334	Mbov_0321	MAG4500	MS53_0437	MARTH_orf392	MHO_1870	MCJ_005800	mhp138	MMOB2730	MYPU_3330	MPN_045	MGA_0947
ORTHO_GROUP:240	13	13	aspartyl-tRNA synthetase	MCAP_0323	MSC_0333	Mbov_0322	MAG4490	MS53_0436	MARTH_orf393	MHO_1880	MCJ_005790	mhp137	MMOB2740	MYPU_3320	MPN_046	MGA_0948
ORTHO_GROUP:148	13	13	hypothetical protein mhp006	MCAP_0142	MSC_0148	Mbov_0327	MAG4450	MS53_0279,MS53_0337	MARTH_orf830	MHO_5320	MCJ_000070	mhp006	MMOB0670	MYPU_6920	MPN_140	MGA_0683
ORTHO_GROUP:108	13	13	ribonuclease III	MCAP_0492	MSC_0479	Mbov_0333	MAG4390	MS53_0675	MARTH_orf739	MHO_0830,MHO_4690	MCJ_003350	mhp412	MMOB4110	MYPU_1630	MPN_545	MGA_0180
ORTHO_GROUP:268	13	13	p115 protein	MCAP_0495	MSC_0476	Mbov_0334	MAG4380	MS53_0676	MARTH_orf735	MHO_4700	MCJ_005740	mhp678	MMOB4100	MYPU_7140	MPN_426	MGA_0917
ORTHO_GROUP:248	13	13	tRNA-specific 2-thiouridylase MnmA	MCAP_0523	MSC_0447	Mbov_0370	MAG4170	MS53_0375	MARTH_orf201	MHO_1300	MCJ_001010	mhp433	MMOB4400	MYPU_5580	MPN_422	MGA_0832
ORTHO_GROUP:115	13	13	alanyl-tRNA synthetase	MCAP_0159	MSC_0178	Mbov_0371	MAG4160	MS53_0376	MARTH_orf202	MHO_1310	MCJ_003040	mhp180	MMOB4390+MMOB4360+MMOB4370	MYPU_5570	MPN_419	MGA_0834
ORTHO_GROUP:197	13	13	hypothetical protein mhp179	MCAP_0215	MSC_0255	Mbov_0372	MAG4150	MS53_0377	MARTH_orf203	MHO_1320	MCJ_003050	mhp179	MMOB4380	MYPU_5560	MPN_418	MGA_0836
ORTHO_GROUP:198	13	13	transcription elongation factor	MCAP_0251	MSC_0296	Mbov_0403	MAG3850	MS53_0379	MARTH_orf206	MHO_1350	MCJ_007250	mhp690	MMOB4350	MYPU_5530	MPN_401	MGA_0958
ORTHO_GROUP:157	13	13	GTP-dependent nucleic acid-binding protein EngD	MCAP_0805	MSC_0914	Mbov_0408	MAG3820	MS53_0663	MARTH_orf169	MHO_0560	MCJ_004560	mhp304	MMOB6020	MYPU_1650	MPN_026	MGA_0500
ORTHO_GROUP:303	13	13	excinuclease ABC subunit A	MCAP_0774	MSC_0943	Mbov_0411	MAG3790	MS53_0022	MARTH_orf512	MHO_3420	MCJ_006650	mhp288	MMOB1810	MYPU_7100	MPN_619	MGA_0778
ORTHO_GROUP:120	13	13	excinuclease ABC subunit B	MCAP_0773	MSC_0944	Mbov_0412	MAG3780	MS53_0058	MARTH_orf076	MHO_4730	MCJ_000340	mhp669	MMOB5720	MYPU_0960	MPN_211	MGA_0686
ORTHO_GROUP:8	13	13	potassium uptake protein	MCAP_0707	MSC_0759	Mbov_0415	MAG3760	MS53_0519	MARTH_orf452	MHO_0330	MCJ_007120	mhp564	MMOB4260	MYPU_1440	MPN_460	MGA_0171
ORTHO_GROUP:315	13	13	potassium uptake protein	MCAP_0708	MSC_0760	Mbov_0421	MAG3750	MS53_0518	MARTH_orf051	MHO_0340	MCJ_007110	mhp562	MMOB4270	MYPU_1370	MPN_461	MGA_0085
ORTHO_GROUP:299	13	13	cell division protein MraZ	MCAP_0387	MSC_0592	Mbov_0422	MAG3740	MS53_0343	MARTH_orf263	MHO_2300	MCJ_002970	mhp405	MMOB3790	MYPU_4940	MPN_314	MGA_0030
ORTHO_GROUP:196	13	13	hypothetical protein mhp406	MCAP_0388	MSC_0591	Mbov_0423	MAG3730	MS53_0342	MARTH_orf262	MHO_2290	MCJ_002980	mhp406	MMOB3800	MYPU_4930	MPN_315	MGA_0029
ORTHO_GROUP:296	13	13	uracil phosphoribosyltransferase	MCAP_0076	MSC_0893	Mbov_0430	MAG3660	MS53_0309	MARTH_orf240	MHO_3320	MCJ_005560	mhp543	MMOB5380	MYPU_3150	MPN_033	MGA_1159
ORTHO_GROUP:146	13	13	leucyl-tRNA synthetase	MCAP_0659	MSC_0709	Mbov_0432	MAG3640	MS53_0311	MARTH_orf171	MHO_3060	MCJ_001690	mhp667	MMOB5390	MYPU_0930	MPN_384	MGA_0087
ORTHO_GROUP:62	13	13	heat shock ATP-dependent protease	MCAP_0516	MSC_0454	Mbov_0433	MAG3630	MS53_0312	MARTH_orf627	MHO_4070	MCJ_005540	mhp541	MMOB2680	MYPU_5190+MYPU_5210	MPN_332	MGA_1299
ORTHO_GROUP:334	13	13	F0F1 ATP synthase subunit beta	MCAP_0084	MSC_0885	Mbov_0438	MAG3560	MS53_0405	MARTH_orf048	MHO_0260	MCJ_006460	mhp055	MMOB2080	MYPU_2660	MPN_598	MGA_1177
ORTHO_GROUP:336	13	13	ATP synthase gamma chain	MCAP_0083	MSC_0886	Mbov_0439	MAG3550	MS53_0406	MARTH_orf047	MHO_0250	MCJ_006470	mhp054	MMOB2090	MYPU_2670	MPN_599	MGA_1174
ORTHO_GROUP:213	13	13	F0F1 ATP synthase subunit alpha	MCAP_0082	MSC_0887	Mbov_0440	MAG3540	MS53_0407	MARTH_orf046	MHO_0240	MCJ_006480	mhp053	MMOB2110	MYPU_2680	MPN_600	MGA_1172
ORTHO_GROUP:323	13	13	F0F1 ATP synthase subunit delta	MCAP_0081	MSC_0888	Mbov_0441	MAG3530	MS53_0408	MARTH_orf044	MHO_0230	MCJ_006490	mhp052	MMOB2120	MYPU_2690	MPN_601	MGA_1170
ORTHO_GROUP:332	13	13	ATP synthase subunit B	MCAP_0080	MSC_0889	Mbov_0442	MAG3520	MS53_0409	MARTH_orf043	MHO_0220	MCJ_006500	mhp051	MMOB2130	MYPU_2700	MPN_602	MGA_1168
ORTHO_GROUP:335	13	13	F0F1 ATP synthase subunit C	MCAP_0079	MSC_0890	Mbov_0443	MAG3510	MS53_0410	MARTH_orf042	MHO_0210	MCJ_006510	mhp050	MMOB2140	MYPU_2710	MPN_603	MGA_1167
ORTHO_GROUP:192	13	13	F0F1 ATP synthase subunit A	MCAP_0078	MSC_0891	Mbov_0444	MAG3500	MS53_0411	MARTH_orf041	MHO_0200	MCJ_006520	mhp049	MMOB2150	MYPU_2720	MPN_604+MPN_605	MGA_1164
ORTHO_GROUP:36	13	13	threonyl-tRNA synthetase	MCAP_0222	MSC_0262	Mbov_0451,Mbov_0459	MAG3440	MS53_0170	MARTH_orf704	MHO_1050	MCJ_006670	mhp608	MMOB5680	MYPU_7460	MPN_553	MGA_0925
ORTHO_GROUP:353	13	13	tryptophanyl-tRNA synthetase	MCAP_0342	MSC_0358	Mbov_0452	MAG3430	MS53_0169	MARTH_orf703	MHO_1060	MCJ_006680	mhp609	MMOB5010	MYPU_7450	MPN_265	MGA_0293
ORTHO_GROUP:306	13	13	putative DNA-binding/iron metalloprotein/AP endonuclease	MCAP_0821	MSC_0083	Mbov_0478	MAG3230	MS53_0015	MARTH_orf804	MHO_3950	MCJ_001270	mhp656	MMOB1300	MYPU_1180	MPN_059	MGA_0129
ORTHO_GROUP:185	13	13	hypothetical protein mhp554	MCAP_0267	MSC_0312	Mbov_0479	MAG3220	MS53_0014	MARTH_orf805	MHO_3960	MCJ_006810	mhp554	MMOB1310	MYPU_1190	MPN_291	MGA_0995
ORTHO_GROUP:260	13	13	elongation factor Tu	MCAP_0154	MSC_0160	Mbov_0481	MAG3200	MS53_0667	MARTH_orf525	MHO_0520	MCJ_005530	mhp540	MMOB2240	MYPU_4050	MPN_665	MGA_1033
ORTHO_GROUP:350	13	13	phosphopyruvate hydratase	MCAP_0213	MSC_0253	Mbov_0482	MAG3190	MS53_0009	MARTH_orf859	MHO_0890	MCJ_003930	mhp129	MMOB1800	MYPU_5180	MPN_606	MGA_0209
ORTHO_GROUP:324	13	13	glucose-6-phosphate isomerase	MCAP_0465	MSC_0505	Mbov_0485	MAG3160	MS53_0483	MARTH_orf108	MHO_3590	MCJ_007140	mhp548	MMOB5540	MYPU_1310	MPN_250	MGA_0457
ORTHO_GROUP:263	13	13	formamidopyrimidine-DNA glycosylase	MCAP_0635	MSC_0682	Mbov_0486	MAG3150	MS53_0448	MARTH_orf656	MHO_3860	MCJ_003990	mhp595	MMOB3720	MYPU_3100	MPN_380	MGA_1053
ORTHO_GROUP:291	13	13	elongation factor P	MCAP_0519	MSC_0451	Mbov_0493	MAG3080	MS53_0431	MARTH_orf281	MHO_1790	MCJ_003110	mhp430	MMOB5510	MYPU_5130	MPN_029	MGA_0216
ORTHO_GROUP:269	13	13	asparaginyl-tRNA synthetase	MCAP_0824	MSC_0080	Mbov_0499	MAG3020	MS53_0422	MARTH_orf850	MHO_4490	MCJ_002680	mhp416	MMOB5070	MYPU_7710	MPN_252	MGA_1065
ORTHO_GROUP:96	13	13	ATP-dependent helicase PcrA	MCAP_0717	MSC_0769	Mbov_0502	MAG2990	MS53_0544	MARTH_orf847+MARTH_orf846	MHO_4520,MHO_4530	MCJ_002700	mhp418	MMOB4890	MYPU_6980,MYPU_7680	MPN_341+MPN_340	MGA_1313
ORTHO_GROUP:138	13	13	DNA ligase	MCAP_0712	MSC_0764	Mbov_0520	MAG2820	MS53_0567	MARTH_orf373	MHO_2000	MCJ_004700	mhp113	MMOB1950	MYPU_3890,MYPU_4010	MPN_357	MGA_0569+MGA_1358
ORTHO_GROUP:110	13	13	hypothetical protein mhp620	MCAP_0781	MSC_0935	Mbov_0523	MAG2790	MS53_0520	MARTH_orf687	MHO_5020	MCJ_007080	mhp620	MMOB4440	MYPU_2260	MPN_241	MGA_0123
ORTHO_GROUP:278	13	13	50S ribosomal protein L13	MCAP_0663	MSC_0713	Mbov_0529	MAG4550	MS53_0076	MARTH_orf386	MHO_2240	MCJ_000300	mhp672	MMOB2290	MYPU_4950	MPN_617	MGA_1154
ORTHO_GROUP:287	13	13	30S ribosomal protein S9	MCAP_0662	MSC_0712	Mbov_0530	MAG4560	MS53_0077	MARTH_orf385	MHO_2230	MCJ_000310	mhp671	MMOB2300	MYPU_4960	MPN_616	MGA_1055
ORTHO_GROUP:236	13	13	acyl carrier protein phosphodiesterase	MCAP_0022	MSC_0029	Mbov_0542	MAG4680	MS53_0088	MARTH_orf135	MHO_0860	MCJ_004630	mhp454	MMOB3510	MYPU_3120	MPN_479	MGA_0243
ORTHO_GROUP:117	13	13	translation initiation factor IF-3	MCAP_0205	MSC_0221	Mbov_0549	MAG4750	MS53_0606	MARTH_orf192	MHO_1270	MCJ_007000	mhp256	MMOB6290	MYPU_2590	MPN_115	MGA_1272
ORTHO_GROUP:342	13	13	50S ribosomal protein L35	MCAP_0204	MSC_0222	Mbov_0550	MAG4760	MS53_0607	MARTH_orf193	MHO_1280	MCJ_006990	mhp257	MMOB6280	MYPU_2600	MPN_116	MGA_1273
ORTHO_GROUP:234	13	13	50S ribosomal protein L20	MCAP_0203	MSC_0223	Mbov_0551	MAG4770	MS53_0608	MARTH_orf194	MHO_1290	MCJ_006980	mhp258	MMOB6270	MYPU_2610	MPN_117	MGA_1274
ORTHO_GROUP:106	13	13	GTP-binding protein LepA	MCAP_0321	MSC_0330	Mbov_0555	MAG4810	MS53_0489	MARTH_orf026	MHO_4060	MCJ_002350	mhp079	MMOB4030	MYPU_2470	MPN_279	MGA_0312
ORTHO_GROUP:347	13	13	arginyl-tRNA synthetase	MCAP_0376	MSC_0599	Mbov_0563	MAG4880	MS53_0356	MARTH_orf134	MHO_0600	MCJ_001600	mhp012	MMOB1240	MYPU_2430	MPN_556	MGA_0636
ORTHO_GROUP:253	13	13	L-lactate dehydrogenase	MCAP_0439	MSC_0532	Mbov_0565	MAG4900	MS53_0461	MARTH_orf109	MHO_3580	MCJ_006130	mhp245	MMOB0410	MYPU_7590	MPN_674	MGA_0746
ORTHO_GROUP:243	13	13	endonuclease IV	MCAP_0060	MSC_0105	Mbov_0574	MAG4990	MS53_0125	MARTH_orf342	MHO_2140	MCJ_001130	mhp065	MMOB5480	MYPU_6210	MPN_328	MGA_1293
ORTHO_GROUP:51	13	13	hypothetical protein mhp009	MCAP_0255	MSC_0300	Mbov_0576,Mbov_0767	MAG5010,MAG6810	MS53_0647+MS53_0645	MARTH_orf674	MHO_3690	MCJ_002550,MCJ_002560	mhp009	MMOB5710,MMOB6210	MYPU_7050+MYPU_7070	MPN_621+MPN_620	MGA_0768+MGA_0771+MGA_0774
ORTHO_GROUP:61	13	13	excinuclease ABC subunit C	MCAP_0252+MCAP_0253	MSC_0297+MSC_0298	Mbov_0577	MAG5020	MS53_0271	MARTH_orf676	MHO_0850	MCJ_006240	mhp070	MMOB5450	MYPU_1560	MPN_125	MGA_1269
ORTHO_GROUP:358	13	13	GTPase ObgE	MCAP_0532	MSC_0439	Mbov_0586	MAG5090	MS53_0168	MARTH_orf270	MHO_1380	MCJ_006580	mhp043	MMOB4220	MYPU_3530	MPN_563	MGA_0110
ORTHO_GROUP:276	13	13	purine-nucleoside phosphorylase	MCAP_0849	MSC_0835	Mbov_0588	MAG5110	MS53_0447	MARTH_orf237	MHO_3350	MCJ_005600	mhp297	MMOB5350	MYPU_6450	MPN_062	MGA_0364
ORTHO_GROUP:231	13	13	thymidine phosphorylase	MCAP_0757	MSC_0830	Mbov_0589	MAG5120	MS53_0446	MARTH_orf238	MHO_3340	MCJ_005580,MCJ_005590	mhp298	MMOB5360	MYPU_6460	MPN_064	MGA_0362
ORTHO_GROUP:49	13	13	deoxyribose-phosphate aldolase	MCAP_0755	MSC_0828	Mbov_0590	MAG5130	MS53_0445	MARTH_orf239+MARTH_orf241	MHO_3330	MCJ_005570	mhp544	MMOB5370	MYPU_3140	MPN_063	MGA_0363
ORTHO_GROUP:272	13	13	triosephosphate isomerase	MCAP_0750	MSC_0823	Mbov_0591	MAG5140	MS53_0486	MARTH_orf397	MHO_2400	MCJ_000850	mhp277	MMOB4190	MYPU_4580	MPN_629	MGA_0357
ORTHO_GROUP:57	13	13	ABC transporter permease protein	MCAP_0666	MSC_0716	Mbov_0593	MAG5160	MS53_0661	MARTH_orf374	MHO_1990	MCJ_004690	mhp114	MMOB4310	MYPU_3880	MPN_195,MPN_431	MGA_0351
ORTHO_GROUP:301	13	13	cobalt transporter ATP-binding subunit	MCAP_0667	MSC_0717	Mbov_0594	MAG5170	MS53_0660	MARTH_orf375	MHO_1980	MCJ_004680	mhp115	MMOB4320	MYPU_3870	MPN_194	MGA_0353
ORTHO_GROUP:184	13	13	cobalt transporter ATP-binding subunit	MCAP_0668	MSC_0718	Mbov_0595	MAG5180	MS53_0659	MARTH_orf376	MHO_1970	MCJ_004670	mhp116	MMOB4330	MYPU_3860	MPN_193	MGA_0354
ORTHO_GROUP:261	13	13	50S ribosomal protein L17	MCAP_0669	MSC_0720	Mbov_0596	MAG5190	MS53_0573	MARTH_orf409	MHO_2720	MCJ_001560	mhp214	MMOB2620	MYPU_5600	MPN_192	MGA_0441
ORTHO_GROUP:274	13	13	DNA-directed RNA polymerase subunit alpha	MCAP_0670	MSC_0721	Mbov_0597	MAG5200	MS53_0574	MARTH_orf411	MHO_2730	MCJ_001550	mhp213	MMOB2610	MYPU_5610	MPN_191	MGA_0443
ORTHO_GROUP:302	13	13	30S ribosomal protein S11	MCAP_0671	MSC_0722	Mbov_0598	MAG5210	MS53_0575	MARTH_orf412	MHO_2740	MCJ_001540	mhp212	MMOB2600	MYPU_5620	MPN_190	MGA_0445
ORTHO_GROUP:293	13	13	30S ribosomal protein S13	MCAP_0672	MSC_0723	Mbov_0599	MAG5220	MS53_0576	MARTH_orf414	MHO_2750	MCJ_001530	mhp211	MMOB2590	MYPU_5630	MPN_189	MGA_0447
ORTHO_GROUP:359	13	10	50S ribosomal protein L36	MCAP_0673	NoAnnotation	Mbov_0600	MAG7530	MS53_0577	MARTH_orf415	MHO_5380	NoAnnotation	NoAnnotation	MMOB2580	MYPU_5640	MPN_188	MGA_1320d
ORTHO_GROUP:314	13	12	translation initiation factor IF-1	MCAP_0674	NoAnnotation	Mbov_0601	MAG5230	MS53_0578	MARTH_orf416	MHO_2760	MCJ_001520	mhp210	MMOB2570	MYPU_5650	MPN_187	MGA_0449
ORTHO_GROUP:367	13	13	methionine aminopeptidase	MCAP_0675	MSC_0724	Mbov_0602	MAG5240	MS53_0579	MARTH_orf417	MHO_2770	MCJ_001510	mhp209	MMOB2560	MYPU_5660	MPN_186	MGA_0745
ORTHO_GROUP:283	13	13	adenylate kinase	MCAP_0676	MSC_0725	Mbov_0603	MAG5250	MS53_0580	MARTH_orf418	MHO_2780	MCJ_001500	mhp208	MMOB2550	MYPU_5670	MPN_185	MGA_0743
ORTHO_GROUP:60	13	13	preprotein translocase subunit SecY	MCAP_0677	MSC_0726	Mbov_0604	MAG5260	MS53_0581	MARTH_orf420	MHO_2790	MCJ_001490	mhp207	MMOB2540	MYPU_5680	MPN_184	MGA_0740
ORTHO_GROUP:282	13	13	50S ribosomal protein L15	MCAP_0678	MSC_0727	Mbov_0611	MAG5290	MS53_0625	MARTH_orf422	MHO_2800	MCJ_001480	mhp206	MMOB2530	MYPU_5690	MPN_183	MGA_0739
ORTHO_GROUP:151	13	13	30S ribosomal protein S5	MCAP_0679	MSC_0728	Mbov_0612	MAG5300	MS53_0626	MARTH_orf423	MHO_2810	MCJ_001470	mhp205	MMOB2520	MYPU_5700	MPN_182	MGA_0737
ORTHO_GROUP:337	13	13	50S ribosomal protein L18	MCAP_0680	MSC_0729	Mbov_0613	MAG5310	MS53_0627	MARTH_orf425	MHO_2820	MCJ_001460	mhp204	MMOB2510	MYPU_5710	MPN_181	MGA_0735
ORTHO_GROUP:352	13	13	50S ribosomal protein L6	MCAP_0681	MSC_0730	Mbov_0614	MAG5320	MS53_0628	MARTH_orf426	MHO_2830	MCJ_001450	mhp203	MMOB2500	MYPU_5720	MPN_180	MGA_0734
ORTHO_GROUP:81	13	13	30S ribosomal protein S8	MCAP_0682	MSC_0731	Mbov_0615	MAG5330	MS53_0629	MARTH_orf428	MHO_2840	MCJ_001440	mhp202	MMOB2490	MYPU_5730	MPN_179	MGA_0733
ORTHO_GROUP:340	13	11	30S ribosomal protein S14	MCAP_0683	NoAnnotation	Mbov_0616	MAG5340	MS53_0630	MARTH_orf429	MHO_2850	NoAnnotation	mhp201	MMOB2480	MYPU_5740	MPN_178	MGA_0732
ORTHO_GROUP:267	13	13	50S ribosomal protein L5	MCAP_0684	MSC_0732	Mbov_0617	MAG5350	MS53_0631	MARTH_orf430	MHO_2860	MCJ_001430	mhp200	MMOB2470	MYPU_5750	MPN_177	MGA_0729
ORTHO_GROUP:364	13	13	50S ribosomal protein L24	MCAP_0685	MSC_0734	Mbov_0618	MAG5360	MS53_0632	MARTH_orf431	MHO_2870	MCJ_001420	mhp199	MMOB2460	MYPU_5760	MPN_176	MGA_0728
ORTHO_GROUP:294	13	13	50S ribosomal protein L14	MCAP_0686	MSC_0735	Mbov_0619	MAG5370	MS53_0633	MARTH_orf432	MHO_2880	MCJ_001410	mhp198	MMOB2450	MYPU_5770	MPN_175	MGA_0726
ORTHO_GROUP:201	13	13	30S ribosomal protein S17	MCAP_0687	MSC_0736	Mbov_0620	MAG5380	MS53_0634	MARTH_orf433	MHO_2890	MCJ_001400	mhp197	MMOB2440	MYPU_5780	MPN_174	MGA_0725
ORTHO_GROUP:134	13	13	50S ribosomal protein L29	MCAP_0688	MSC_0737	Mbov_0621	MAG7510	MS53_0635	MARTH_orf434	MHO_2900	MCJ_001390	mhp196	MMOB2430	MYPU_5790	MPN_173	MGA_0723
ORTHO_GROUP:365	13	13	50S ribosomal protein L16	MCAP_0689	MSC_0738	Mbov_0622	MAG5390	MS53_0636	MARTH_orf435	MHO_2910	MCJ_001380	mhp195	MMOB2420	MYPU_5800	MPN_172	MGA_0721
ORTHO_GROUP:182	13	13	30S ribosomal protein S3	MCAP_0690	MSC_0739	Mbov_0623	MAG5400	MS53_0637	MARTH_orf436	MHO_2920	MCJ_001370	mhp194	MMOB2410	MYPU_5810	MPN_171	MGA_0717
ORTHO_GROUP:186	13	13	50S ribosomal protein L22	MCAP_0691	MSC_0740	Mbov_0624	MAG5410	MS53_0638	MARTH_orf438	MHO_2930	MCJ_001360	mhp193	MMOB2400	MYPU_5830	MPN_170	MGA_0716
ORTHO_GROUP:284	13	13	30S ribosomal protein S19	MCAP_0692	MSC_0741	Mbov_0625	MAG5420	MS53_0639	MARTH_orf439	MHO_2940	MCJ_001350	mhp191	MMOB2390	MYPU_5840	MPN_169	MGA_0714
ORTHO_GROUP:357	13	13	50S ribosomal protein L2	MCAP_0693	MSC_0742	Mbov_0626	MAG5430	MS53_0640	MARTH_orf440	MHO_2950	MCJ_001340	mhp190	MMOB2380	MYPU_5850	MPN_168	MGA_0712
ORTHO_GROUP:98	13	13	50S ribosomal protein L23	MCAP_0694	MSC_0743	Mbov_0627	MAG5440	MS53_0641	MARTH_orf441	MHO_2960	MCJ_001330	mhp189	MMOB2370	MYPU_5860	MPN_167	MGA_0711
ORTHO_GROUP:114	13	13	50S ribosomal protein L4	MCAP_0695	MSC_0744	Mbov_0628	MAG5450	MS53_0642	MARTH_orf442	MHO_2970+MHO_3000	MCJ_001320	mhp188	MMOB2360	MYPU_5870	MPN_166	MGA_0710
ORTHO_GROUP:127	13	13	50S ribosomal protein L3	MCAP_0696	MSC_0745	Mbov_0629	MAG5460	MS53_0643	MARTH_orf444	MHO_2980	MCJ_001310	mhp187	MMOB2350	MYPU_5890	MPN_165	MGA_0707
ORTHO_GROUP:183	13	13	30S ribosomal protein S10	MCAP_0697	MSC_0746	Mbov_0630	MAG5470	MS53_0644	MARTH_orf446	MHO_2990	MCJ_001300	mhp186	MMOB2340	MYPU_5900	MPN_164	MGA_0705
ORTHO_GROUP:180	13	12	nucleoid DNA-binding protein	MCAP_0313,MCAP_0575	MSC_0410	Mbov_0631	MAG7520	MS53_0488	MARTH_orf306	NoAnnotation	MCJ_002330	mhp077	MMOB4810	MYPU_0870	MPN_529	MGA_0061,MGA_0869
ORTHO_GROUP:128	13	12	Holliday junction-specific endonuclease	MCAP_0573	MSC_0416	Mbov_0632	MAG5490+MAG5480	MS53_0487	MARTH_orf307	MHO_1700	MCJ_001210	mhp057	MMOB4800	MYPU_0860	NoAnnotation	MGA_0868
ORTHO_GROUP:259	13	13	recombinase A	MCAP_0551	MSC_0421	Mbov_0633	MAG5500	MS53_0561	MARTH_orf179	MHO_1190	MCJ_006600	mhp041	MMOB5150	MYPU_2520	MPN_490	MGA_0143
ORTHO_GROUP:317	13	13	hypothetical protein mhp449	MCAP_0479	MSC_0491	Mbov_0634	MAG5510	MS53_0560	MARTH_orf180	MHO_1200	MCJ_003750	mhp449	MMOB5140	MYPU_6710	MPN_349	MGA_1309
ORTHO_GROUP:83	13	13	50S ribosomal protein L27	MCAP_0414	MSC_0560	Mbov_0637	MAG5540	MS53_0550	MARTH_orf327	MHO_2650	MCJ_001860	mhp249	MMOB3050	MYPU_3290	MPN_327	MGA_1292
ORTHO_GROUP:321	13	13	50S ribosomal protein L21	MCAP_0412	MSC_0562	Mbov_0638	MAG5550	MS53_0551	MARTH_orf326	MHO_2660	MCJ_001870	mhp250	MMOB3040	MYPU_3300	MPN_325	MGA_1290
ORTHO_GROUP:162	13	13	heat shock protein	MCAP_0368	MSC_0611	Mbov_0641	MAG5580	MS53_0352	MARTH_orf619	MHO_4080	MCJ_001590	mhp011	MMOB1120	MYPU_1430	MPN_120	MGA_1232
ORTHO_GROUP:181	13	13	heat-inducible transcription repressor	MCAP_0367	MSC_0612	Mbov_0642	MAG5590	MS53_0353	MARTH_orf618	MHO_4090	MCJ_001580	mhp010	MMOB1110	MYPU_1420	MPN_124	MGA_1270
ORTHO_GROUP:230	13	13	50S ribosomal protein L31	MCAP_0140	MSC_0146	Mbov_0643	MAG7490	MS53_0477	MARTH_orf449	MHO_3020	MCJ_004620	mhp455	MMOB1280	MYPU_1400	MPN_360	MGA_0862
ORTHO_GROUP:316	13	13	30S ribosomal protein S4	MCAP_0237	MSC_0278	Mbov_0644	MAG5610	MS53_0478	MARTH_orf682	MHO_0800	MCJ_002520	mhp593	MMOB0690	MYPU_7160	MPN_446	MGA_0264
ORTHO_GROUP:166	13	13	DNA gyrase subunit A	MCAP_0040+MCAP_0042	MSC_0007	Mbov_0646	MAG5630	MS53_0317	MARTH_orf662	MHO_4260	MCJ_000540	mhp545	MMOB4940	MYPU_1470	MPN_004	MGA_0612
ORTHO_GROUP:327	13	13	S-adenosylmethionine synthetase	MCAP_0478	MSC_0492	Mbov_0663	MAG5800	MS53_0610	MARTH_orf534	MHO_3640	MCJ_003760	mhp450	MMOB3090	MYPU_7020	MPN_060	MGA_0128
ORTHO_GROUP:200	13	13	signal recognition particle protein	MCAP_0549	MSC_0423	Mbov_0665	MAG5820	MS53_0021	MARTH_orf350	MHO_2180	MCJ_001180	mhp060	MMOB5270	MYPU_3420	MPN_061	MGA_1143
ORTHO_GROUP:121	13	13	phosphoglycerate kinase	MCAP_0631	MSC_0678	Mbov_0669	MAG5860	MS53_0114	MARTH_orf530	MHO_0490	MCJ_002910	mhp488	MMOB4530	MYPU_2460	MPN_429	MGA_1187
ORTHO_GROUP:305	13	13	elongation factor G	MCAP_0153	MSC_0159	Mbov_0676	MAG5920	MS53_0047	MARTH_orf312	MHO_1470	MCJ_002100	mhp083	MMOB3670	MYPU_4280	MPN_227	MGA_0260
ORTHO_GROUP:310	13	13	30S ribosomal protein S7	MCAP_0152	MSC_0158	Mbov_0677	MAG5930	MS53_0048	MARTH_orf313	MHO_1460	MCJ_002090	mhp084	MMOB3680	MYPU_4290	MPN_226	MGA_0261
ORTHO_GROUP:341	13	13	30S ribosomal protein S12	MCAP_0151	MSC_0157	Mbov_0678	MAG5940	MS53_0049	MARTH_orf315	MHO_1450	MCJ_002080	mhp085	MMOB3690	MYPU_4300	MPN_225	MGA_0262
ORTHO_GROUP:220	13	11	hypothetical protein mhp614	MCAP_0609	MSC_0371	Mbov_0690	NoAnnotation	MS53_0604	MARTH_orf024	NoAnnotation	MCJ_006720	mhp614	MMOB4450	MYPU_1460	MPN_482	MGA_0340
ORTHO_GROUP:232	13	13	DNA-directed RNA polymerase subunit beta'	MCAP_0071	MSC_1009	Mbov_0694	MAG6110	MS53_0484	MARTH_orf213	MHO_2670	MCJ_006830	mhp635	MMOB2820	MYPU_5450	MPN_515+MPN_513	MGA_1005
ORTHO_GROUP:116	13	13	DNA-directed RNA polymerase subunit beta	MCAP_0070	MSC_1008	Mbov_0695	MAG6120	MS53_0485	MARTH_orf212	MHO_2680	MCJ_006840	mhp636	MMOB2810	MYPU_5460	MPN_516	MGA_1000
ORTHO_GROUP:275	13	13	50S ribosomal protein L7/L12	MCAP_0068	MSC_1007	Mbov_0697	MAG6180	MS53_0421	MARTH_orf211	MHO_2690	MCJ_006850	mhp637	MMOB5340	MYPU_2890	MPN_539	MGA_0874
ORTHO_GROUP:245	13	13	50S ribosomal protein L10	MCAP_0067	MSC_1006	Mbov_0698	MAG6190	MS53_0420	MARTH_orf208	MHO_2700	MCJ_006860	mhp638	MMOB5330	MYPU_2900	MPN_538	MGA_0872
ORTHO_GROUP:122	13	13	lysyl-tRNA synthetase	MCAP_0836	MSC_0069	Mbov_0700	MAG6210	MS53_0611	MARTH_orf860	MHO_4040	MCJ_003090	mhp174	MMOB0440	MYPU_3900,MYPU_4020	MPN_277	MGA_0753
ORTHO_GROUP:286	13	12	hypothetical protein mhp472	MCAP_0598	NoAnnotation	Mbov_0745	MAG6590	MS53_0373	MARTH_orf271	MHO_2030	MCJ_006060	mhp472	MMOB1910	MYPU_6240	MPN_478	MGA_0851
ORTHO_GROUP:219	13	13	ribosomal large subunit pseudouridine synthase D	MCAP_0395	MSC_0583	Mbov_0761	MAG6750	MS53_0595	MARTH_orf515	MHO_1410	MCJ_004600	mhp457	MMOB3260	MYPU_2980	MPN_292	MGA_0996
ORTHO_GROUP:250	13	13	tRNA (guanine-N(7)-)-methyltransferase	MCAP_0761	MSC_0166	Mbov_0764	MAG6780	MS53_0113	MARTH_orf090	MHO_4250	MCJ_000410	mhp463	MMOB4960	MYPU_1660	MPN_522	MGA_1194
ORTHO_GROUP:76	13	13	hypothetical protein mhp118	MCAP_0410,MCAP_0413	MSC_0564+MSC_0561	Mbov_0769	MAG6830	MS53_0050	MARTH_orf163	MHO_1000	MCJ_003790	mhp118	MMOB5250	MYPU_0540	MPN_071	MGA_0249
ORTHO_GROUP:209	13	13	thymidylate kinase	MCAP_0010	MSC_0046	Mbov_0771	MAG6850	MS53_0052	MARTH_orf161	MHO_0980	MCJ_003810	mhp120	MMOB0760	MYPU_0520	MPN_006	MGA_0606
ORTHO_GROUP:223	13	13	DNA polymerase III subunits gamma and tau	MCAP_0008	MSC_0048	Mbov_0774	MAG6870	MS53_0055	MARTH_orf158	MHO_0950	MCJ_003840	mhp123	MMOB0730	MYPU_0490	MPN_618	MGA_0401
ORTHO_GROUP:355	13	13	phosphoglyceromutase	MCAP_0752	MSC_0825	Mbov_0776	MAG6890	MS53_0656	MARTH_orf597	MHO_3810	MCJ_006730	mhp615	MMOB3310	MYPU_4590	MPN_628	MGA_0356
ORTHO_GROUP:298	13	13	adenine phosphoribosyltransferase	MCAP_0497	MSC_0474	Mbov_0783	MAG6960	MS53_0687	MARTH_orf610	MHO_3680	MCJ_004300	mhp266	MMOB1980	MYPU_3220	MPN_395	MGA_0955
ORTHO_GROUP:280	13	13	translation initiation factor IF-2	MCAP_0333	MSC_0349	Mbov_0784	MAG6970	MS53_0686	MARTH_orf787	MHO_5270	MCJ_005430	mhp601	MMOB1520	MYPU_2050	MPN_155	MGA_0821
ORTHO_GROUP:172	13	13	transcription elongation factor NusA	MCAP_0336	MSC_0352	Mbov_0786	MAG6990	MS53_0685	MARTH_orf784	MHO_5250	MCJ_005450	mhp603	MMOB1500	MYPU_2030	MPN_154	MGA_0818
ORTHO_GROUP:161	13	13	thymidine kinase	MCAP_0143	MSC_0149	Mbov_0788	MAG7010	MS53_0521	MARTH_orf165	MHO_0550	MCJ_007010	mhp627	MMOB6150	MYPU_1450	MPN_044	MGA_0502
ORTHO_GROUP:210	13	13	leucyl aminopeptidase	MCAP_0157	MSC_0163	Mbov_0789	MAG7020	MS53_0153	MARTH_orf812	MHO_4300	MCJ_000420	mhp462	MMOB4630	MYPU_7260	MPN_572	MGA_0114
ORTHO_GROUP:145	13	12	hypothetical protein mhp692	MCAP_0109	MSC_0958	Mbov_0791	MAG7030	MS53_0501	MARTH_orf017	MHO_0470	MCJ_007270	mhp692	MMOB1560	MYPU_2550	MPN_236	NoAnnotation
ORTHO_GROUP:12	13	13	serine protease	MCAP_0623+MCAP_0626+MCAP_0625	MSC_0670	Mbov_0802+Mbov_0803	MAG7120+MAG7130	MS53_0542	MARTH_orf128	MHO_3380+MHO_3370	MCJ_006640	mhp287	MMOB6180	MYPU_7040+MYPU_7030	MPN_280	MGA_0652
ORTHO_GROUP:222	13	13	aspartyl/glutamyl-tRNA amidotransferase subunit B	MCAP_0709	MSC_0761	Mbov_0806	MAG7160	MS53_0091	MARTH_orf015	MHO_0450	MCJ_001660	mhp030	MMOB3760	MYPU_2010	MPN_238	MGA_0409+MGA_0412
ORTHO_GROUP:204	13	13	amidase	MCAP_0710	MSC_0762	Mbov_0807	MAG7170	MS53_0092	MARTH_orf014	MHO_0440	MCJ_001650	mhp029	MMOB3770	MYPU_2000	MPN_237	MGA_0413
ORTHO_GROUP:292	13	13	segregation and condensation protein B	MCAP_0601	MSC_0386	Mbov_0810	MAG7200	MS53_0095	MARTH_orf011	MHO_0410	MCJ_001250	mhp654	MMOB4760	MYPU_1160	MPN_301	MGA_0035
ORTHO_GROUP:177	13	13	segregation and condensation protein A	MCAP_0602	MSC_0385	Mbov_0811	MAG7210	MS53_0096	MARTH_orf010	MHO_0400	MCJ_001240	mhp653	MMOB4770	MYPU_1150	MPN_300	MGA_0037
ORTHO_GROUP:140	13	13	1-acyl-sn-glycerol-3-phosphate acyltransferase	MCAP_0402	MSC_0577	Mbov_0812	MAG7220	MS53_0097	MARTH_orf009	MHO_0390	MCJ_001230	mhp652	MMOB4780	MYPU_1140	MPN_299	MGA_0039
ORTHO_GROUP:348	13	13	GTP-binding protein EngA	MCAP_0577	MSC_0408	Mbov_0814	MAG7240	MS53_0142	MARTH_orf303	MHO_1680	MCJ_002320	mhp075	MMOB4830	MYPU_0880	MPN_475	MGA_0898
ORTHO_GROUP:136	13	13	cytidylate kinase	MCAP_0578	MSC_0407	Mbov_0815	MAG7250	MS53_0143+MS53_0144	MARTH_orf302	MHO_1670	MCJ_002310	mhp074	MMOB4840	MYPU_0890+MYPU_0900	MPN_476	MGA_0900,MGA_1324d
ORTHO_GROUP:139	13	13	heat-shock protein	MCAP_0370	MSC_0609	Mbov_0817	MAG7280	MS53_0593	MARTH_orf297	MHO_1620	MCJ_006230	mhp073	MMOB4850	MYPU_7330	MPN_021	MGA_0877,MGA_0886+MGA_0885
ORTHO_GROUP:281	13	13	ribosome-binding factor A	MCAP_0325	MSC_0335	Mbov_0818	MAG7290	MS53_0082	MARTH_orf788	MHO_5280	MCJ_005420	mhp600	MMOB1530	MYPU_6720	MPN_156	MGA_0824
ORTHO_GROUP:360	13	13	tyrosyl tRNA synthetase	MCAP_0639	MSC_0686	Mbov_0819	MAG7300	MS53_0622	MARTH_orf329	MHO_2630	MCJ_001110	mhp066	MMOB5470	MYPU_4850	MPN_669	MGA_1144
ORTHO_GROUP:295	13	13	DNA gyrase subunit B	MCAP_0041	MSC_0006	Mbov_0831	MAG7370	MS53_0684	MARTH_orf800	MHO_3760	MCJ_000550	mhp270	MMOB1010	MYPU_7390	MPN_003	MGA_0616
ORTHO_GROUP:126	13	13	thioredoxin	MCAP_0835	MSC_0072	Mbov_0832	MAG7380	MS53_0655	MARTH_orf029,MARTH_orf030	MHO_4150	MCJ_000650	mhp396	MMOB1420,MMOB1430	MYPU_1840	MPN_263	MGA_0452
ORTHO_GROUP:171	13	13	SsrA-binding protein	MCAP_0096	MSC_0857	Mbov_0833	MAG7390	MS53_0480	MARTH_orf151	MHO_1910	MCJ_005720	mhp110	MMOB2640	MYPU_3520	MPN_074	MGA_0102
ORTHO_GROUP:112	13	13	cell division protein	MCAP_0017	MSC_0039	Mbov_0845	MAG7450	MS53_0614	MARTH_orf856	MHO_4230	MCJ_003080	mhp175	MMOB5400	MYPU_7790	MPN_671	MGA_0659
ORTHO_GROUP:343	13	13	peptidyl-tRNA hydrolase	MCAP_0105	MSC_0954	Mbov_0847	MAG7470	MS53_0616	MARTH_orf853	MHO_4210	MCJ_003060	mhp177	MMOB5410	MYPU_7810	MPN_221	MGA_0506
