# Supplementary material for: Comparative Geno-Plasticity Analysis of Mycoplasma bovis HB0801 (Chinese Isolate)
Source: PLoS One. 2012 May 31;7(5):e38239. doi: 10.1371/journal.pone.0038239 (PMC3365025; doi:10.1371/journal.pone.0038239)
Supplement: Table S3 — Putative Transferred Orthologous Genes between others and M. bovis . (XLS) [file pone.0038239.s003.xls]

## Sheet: Sheet1
GROUP	Gene name	Gene function	Putative donor for transferred gene	Donor number
ORTHO_GROUP:744	Mbov_0350,Mbov_0505	putative lipoprotein	Mycoplasma capricolum	2
ORTHO_GROUP:537	Mbov_0340	putative transmembrane protein	Mycoplasma capricolum, Mycoplasma mycoides PG1
	Mbov_0049	putative lipoprotein	Mycoplasma mycoides GM12	7
ORTHO_GROUP:949	Mbov_0254	Hydrolases of the alpha/beta superfamily,putative transmembrane protein	Mycoplasma mycoides GM12
ORTHO_GROUP:452	Mbov_0465	protein involved in cytokinesis,putative lipoprotein	Mycoplasma mycoides GM12
ORTHO_GROUP:11	Mbov_0647	Superfamily I DNA and RNA helicases	Mycoplasma mycoides GM12
ORTHO_GROUP:1588	Mbov_0708	adenine-specific DNA-methyltransferase	Mycoplasma mycoides GM12
ORTHO_GROUP:1452	Mbov_0709	DNA adenine methylase	Mycoplasma mycoides GM12
ORTHO_GROUP:257	Mbov_0825	cell filamentation protein	Mycoplasma mycoides GM12
ORTHO_GROUP:3	Mbov_0004,Mbov_0285,Mbov_0323,Mbov_0559,Mbov_0692,Mbov_0706,Mbov_0736,Mbov_0834,Mbov_0841,Mbov_0607	ISMbov7, transposase	Mycoplasma mycoides SC PG1	9
ORTHO_GROUP:546	Mbov_0284,Mbov_0366,Mbov_0464,Mbov_0653,Mbov_0184	ISMbov2, transposase	Mycoplasma mycoides SC PG1
ORTHO_GROUP:1	Mbov_0055,Mbov_0250,Mbov_0258,Mbov_0300,Mbov_0456,Mbov_0463,Mbov_0560,Mbov_0836,Mbov_0298	ISMbov3,transposase	Mycoplasma mycoides SC PG1
ORTHO_GROUP:386	Mbov_0202,Mbov_0727,Mbov_0755	DNA-methyltransferase	Mycoplasma mycoides SC PG1
ORTHO_GROUP:697	Mbov_0253	putative transmembrane protein	Mycoplasma mycoides SC PG1
ORTHO_GROUP:1800	Mbov_0380	putative transmembrane protein	Mycoplasma mycoides SC PG1
ORTHO_GROUP:823	Mbov_0381	putative transmembrane protein	Mycoplasma mycoides SC PG1
ORTHO_GROUP:472	Mbov_0470	Predicted ATPase	Mycoplasma mycoides SC PG1
ORTHO_GROUP:1923	Mbov_0473	putative lipoprotein	Mycoplasma mycoides SC PG1
ORTHO_GROUP:825	Mbov_0243	type I restriction enzyme, R subunit	Mycoplasma conjunctivae	5
ORTHO_GROUP:1735	Mbov_0244	type I restriction enzyme M protein	Mycoplasma conjunctivae
ORTHO_GROUP:1602	Mbov_0246	type I restriction enzyme,S subunit	Mycoplasma conjunctivae
ORTHO_GROUP:1820	Mbov_0248	Integrase	Mycoplasma conjunctivae
ORTHO_GROUP:1804	Mbov_0417	hypothetical protein	Mycoplasma conjunctivae
ORTHO_GROUP:772	Mbov_0203	Hypothetical protein	Mycoplasma hyopneumoniae 7448,232	2
ORTHO_GROUP:1058	Mbov_0462	putative lipoprotein	Mycoplasma hyopneumoniae 7448,J
ORTHO_GROUP:641	Mbov_0222	Thiol peroxidase	Mycoplasma mobile	2
ORTHO_GROUP:438	Mbov_0490	ATP-binding cassette, subfamily B,transmembrane protein	Mycoplasma mobile
UNIQ_GROUP:371	Mbov_0014	Hypothetical protein	Not found	28
UNIQ_GROUP:29	Mbov_0021	Hypothetical protein	Not found
UNIQ_GROUP:29	Mbov_0038	putative transmembrane protein	Not found
UNIQ_GROUP:347	Mbov_0169	Hypothetical protein	Not found
UNIQ_GROUP:144	Mbov_0208	Hypothetical protein	Not found
ORTHO_GROUP:1940	Mbov_0209	putative transmembrane protein	Not found
ORTHO_GROUP:1846	Mbov_0245,Mbov_0247	type I restriction enzyme,S subunit	Not found
UNIQ_GROUP:111	Mbov_0311	Hypothetical protein	Not found
ORTHO_GROUP:1507	Mbov_0339,Mbov_0461	variable surface lipoprotein，VspY1	Not found
	Mbov_0341	putative transmembrane protein	Not found
ORTHO_GROUP:1744	Mbov_0654	putative lipoprotein	Not found
UNIQ_GROUP:61	Mbov_0382	putative transmembrane protein	Not found
UNIQ_GROUP:438	Mbov_0418	putative transmembrane proteins	Not found
UNIQ_GROUP:584	Mbov_0420	hypothetical protein	Not found
ORTHO_GROUP:716	Mbov_0447	variable lipoprotein,VspY2	Not found
ORTHO_GROUP:866	Mbov_0458	hypothetical protein	Not found
UNIQ_GROUP:311	Mbov_0467	putative transmembrane protein	Not found
UNIQ_GROUP:252	Mbov_0469	variable lipoprotein,VspX,putative transmembrane protein	Not found
UNIQ_GROUP:92	Mbov_0472	putative transmembrane protein	Not found
	Mbov_0497	putative transmembrane protein	Not found
ORTHO_GROUP:1654	Mbov_0526	DNA (cytosine-5-)-methyltransferase	Not found
UNIQ_GROUP:304	Mbov_0527	hypothetical protein	Not found
ORTHO_GROUP:1986	Mbov_0655	Hypothetical protein	Not found
ORTHO_GROUP:1392	Mbov_0726	Hypothetical protein	Not found
ORTHO_GROUP:926	Mbov_0732,Mbov_0838	putative lipoprotein	Not found
UNIQ_GROUP:41	Mbov_0754	Hypothetical protein	Not found
ORTHO_GROUP:1456	Mbov_0793	vspHB0801-1	Not found
ORTHO_GROUP:1456	Mbov_0795	vspHB0801-3	Not found
