# Supplementary material for: Comparative Geno-Plasticity Analysis of Mycoplasma bovis HB0801 (Chinese Isolate)
Source: PLoS One. 2012 May 31;7(5):e38239. doi: 10.1371/journal.pone.0038239 (PMC3365025; doi:10.1371/journal.pone.0038239)
Supplement: Table S4 — Putative Transferred Orthologous Genes between other Mycoplasmas with both M. bovis and M. agalactiae . (XLS) [file pone.0038239.s004.xls]

## Sheet: sheet1
Otholog group	Gene name	Gene Function	Putative donor for gene transfer	Donor number
ORTHO_GROUP:685	Mbov_0398	conserved hypothetical protein	Mycoplasma mycoides GM12	12
ORTHO_GROUP:176	Mbov_0509	ATPase subunit alpha	Mycoplasma mycoides GM12
ORTHO_GROUP:680	Mbov_0006	esterase/lipase	Mycoplasma mycoides GM12
ORTHO_GROUP:1084	Mbov_0159	putative transmembrane protein	Mycoplasma mycoides GM12
ORTHO_GROUP:375	Mbov_0165	hypothetical protein	Mycoplasma mycoides GM12
ORTHO_GROUP:362	Mbov_0193	putative lipoprotein,putative membrane protein	Mycoplasma mycoides GM12
ORTHO_GROUP:748	Mbov_0241	AAA family ATPase	Mycoplasma mycoides GM12
ORTHO_GROUP:810	Mbov_0242	hypothetical protein	Mycoplasma mycoides GM12
ORTHO_GROUP:791	Mbov_0309	Conserved hypothetical protein	Mycoplasma mycoides GM12
ORTHO_GROUP:552	Mbov_0471	Periplasmic protease,putative lipoprotein,putative transmembrane protein	Mycoplasma mycoides GM12
ORTHO_GROUP:318	Mbov_0743	putative transmembrane protein	Mycoplasma mycoides GM12
ORTHO_GROUP:700	Mbov_0799	conserved hypothetical protein	Mycoplasma mycoides GM12
ORTHO_GROUP:526	Mbov_0071	aspartate ammonia ligase	Mycoplasma mycoides SC PG1	13
ORTHO_GROUP:42	Mbov_0145	putative lipoprotein	Mycoplasma mycoides SC PG1
ORTHO_GROUP:814	Mbov_0158	tRNA (uracil-5-)-methyltransferase Gid	Mycoplasma mycoides SC PG1
ORTHO_GROUP:894	Mbov_0160	D-lactate dehydrogenase	Mycoplasma mycoides SC PG1
ORTHO_GROUP:78	Mbov_0238,Mbov_0848	exodeoxyribonuclease V alpha subunit	Mycoplasma mycoides SC PG1
ORTHO_GROUP:572	Mbov_0376	phage-associated protein	Mycoplasma mycoides SC PG1
ORTHO_GROUP:554	Mbov_0428	endopeptidase O	Mycoplasma mycoides SC PG1
ORTHO_GROUP:32	Mbov_0534	ABC transporter permease protein,transmembrane protein	Mycoplasma mycoides SC PG1
ORTHO_GROUP:85	Mbov_0535	ABC-2 type transporter ATP-binding protein	Mycoplasma mycoides SC PG1
ORTHO_GROUP:168	Mbov_0538	putative lipoprotein	Mycoplasma mycoides SC PG1
ORTHO_GROUP:726	Mbov_0658	Periplasmic protease,putative transmembrane protein	Mycoplasma mycoides SC PG1
ORTHO_GROUP:187	Mbov_0763	chromate transporter,transmembrane protein	Mycoplasma mycoides SC PG1
ORTHO_GROUP:1086	Mbov_0800	conserved hypothetical protein	Mycoplasma mycoides SC PG1
ORTHO_GROUP:439	Mbov_0008	NADH dependent flavin oxidoreductase	Mycoplasma capricolum	33
ORTHO_GROUP:578	Mbov_0010	lipoate-protein ligase A	Mycoplasma capricolum
ORTHO_GROUP:469	Mbov_0012	glycine cleavage system H protein	Mycoplasma capricolum
ORTHO_GROUP:463	Mbov_0033	oligopeptide ABC transporter ATP-binding protein	Mycoplasma capricolum
ORTHO_GROUP:396	Mbov_0034	oligopeptide ABC transporter ATP-binding protein	Mycoplasma capricolum
ORTHO_GROUP:512	Mbov_0035	oligopeptide ABC transporter permease protein	Mycoplasma capricolum
ORTHO_GROUP:496	Mbov_0036	oligopeptide ABC transporter permease protein	Mycoplasma capricolum
ORTHO_GROUP:387	Mbov_0037	oligopeptide ABC transporter substrate-binding protein	Mycoplasma capricolum
ORTHO_GROUP:15	Mbov_0038	putative transmembrane protein	Mycoplasma capricolum
ORTHO_GROUP:71	Mbov_0271,Mbov_0742	Glycerol ABC transporter, ATP bindingcomponent	Mycoplasma capricolum
ORTHO_GROUP:634	Mbov_0286	NADH oxidase (NOXASE)	Mycoplasma capricolum
ORTHO_GROUP:733	Mbov_0287	proton/glutamate symporter,putative lipoprotein,transmembrane protein	Mycoplasma capricolum
ORTHO_GROUP:97	Mbov_0306	phosphonate ABC transporter substrate-binding protein,putative lipoprotein	Mycoplasma capricolum
ORTHO_GROUP:179	Mbov_0307	phosphonate ABC transporter substrate-binding protein	Mycoplasma capricolum
ORTHO_GROUP:26	Mbov_0308	phosphonate ABC transporter permease protein,putative lipoprotein,transmembrane protein	Mycoplasma capricolum
ORTHO_GROUP:454	Mbov_0325	glycerol kinase	Mycoplasma capricolum
ORTHO_GROUP:694	Mbov_0374	putative lipoprotein	Mycoplasma capricolum
ORTHO_GROUP:435	Mbov_0389	hypothetical protein	Mycoplasma capricolum
ORTHO_GROUP:596	Mbov_0393	putative lipoprotein,putative transmembrane protein	Mycoplasma capricolum
ORTHO_GROUP:942	Mbov_0395	putative transmembrane protein	Mycoplasma capricolum
ORTHO_GROUP:118	Mbov_0488	peptide methionine sulfoxide reductase	Mycoplasma capricolum
ORTHO_GROUP:174	Mbov_0508	ATPase subunit beta	Mycoplasma capricolum
ORTHO_GROUP:73	Mbov_0510	putative transmembrane protein	Mycoplasma capricolum
ORTHO_GROUP:534	Mbov_0511	conserved hypothetical protein	Mycoplasma capricolum
ORTHO_GROUP:132	Mbov_0512	conserved hypothetical protein	Mycoplasma capricolum
ORTHO_GROUP:394	Mbov_0514	putative transmembrane protein	Mycoplasma capricolum
ORTHO_GROUP:18	Mbov_0516+Mbov_0517	putative transmembrane protein	Mycoplasma capricolum
ORTHO_GROUP:672	Mbov_0519	putative transmembrane protein	Mycoplasma capricolum
ORTHO_GROUP:289	Mbov_0569	transmembrane protein	Mycoplasma capricolum
ORTHO_GROUP:124	Mbov_0570	putative lipoprotein	Mycoplasma capricolum
ORTHO_GROUP:119	Mbov_0739	putative lipoprotein	Mycoplasma capricolum
ORTHO_GROUP:505	Mbov_0740	Glycerol ABC transporter, permease component,transmembrane protein	Mycoplasma capricolum
ORTHO_GROUP:520	Mbov_0758	Predicted ATPase	Mycoplasma capricolum
ORTHO_GROUP:883	Mbov_0029	ABC-type multidrug transport system, ATPase component	Mycoplasma arthritidis	14
ORTHO_GROUP:577	Mbov_0054	competence protein,putative transmembrane protein	Mycoplasma arthritidis
ORTHO_GROUP:363	Mbov_0070	putative transmembrane protein	Mycoplasma arthritidis
ORTHO_GROUP:88	Mbov_0115	oligopeptide ABC transporter ATP-binding protein	Mycoplasma arthritidis
ORTHO_GROUP:904	Mbov_0118	putative transmembrane protein	Mycoplasma arthritidis
ORTHO_GROUP:193	Mbov_0294	30S ribosomal protein	Mycoplasma arthritidis
ORTHO_GROUP:148	Mbov_0327	Exopolyphosphatase-related proteins	Mycoplasma arthritidis
ORTHO_GROUP:312	Mbov_0513	conserved hypothetical protein	Mycoplasma arthritidis
HZAUM.B_0001	Mbov_0540	putative transmembrane protein	Mycoplasma arthritidis
ORTHO_GROUP:709	Mbov_0546	putative lipoprotein	Mycoplasma arthritidis
ORTHO_GROUP:798	Mbov_0564	predicted permeases,putative transmembrane protein	Mycoplasma arthritidis
ORTHO_GROUP:105	Mbov_0573,Mbov_0752	Predicted hydrolases of the HAD superfamily	Mycoplasma arthritidis
ORTHO_GROUP:571	Mbov_0675	5'nucleotidase,transmembrane protein	Mycoplasma arthritidis
ORTHO_GROUP:210	Mbov_0789	putative transmembrane protein	Mycoplasma arthritidis
ORTHO_GROUP:1097	Mbov_0013	Coenzyme F420-dependent tetrahydromethanopterin reductase and related flavin-dependent oxidoreductases	Mycoplasma conjunctivae	8
ORTHO_GROUP:574	Mbov_0016	P48-like surface lipoprotein	Mycoplasma conjunctivae
ORTHO_GROUP:107	Mbov_0107,Mbov_0172,Mbov_0183,Mbov_0318,Mbov_0349,Mbov_0362,Mbov_0448,Mbov_0457,Mbov_0608,Mbov_0039,Mbov_0827,Mbov_0790	ISMbov1,transposase	Mycoplasma conjunctivae
ORTHO_GROUP:609	Mbov_0152	pantetheine-phosphate adenylyltransferase	Mycoplasma conjunctivae
ORTHO_GROUP:413	Mbov_0255	CTP synthetase	Mycoplasma conjunctivae
ORTHO_GROUP:474	Mbov_0401	Conserved hypothetical protein	Mycoplasma conjunctivae
ORTHO_GROUP:311	Mbov_0528	DNA polymerase III subunit delta	Mycoplasma conjunctivae
ORTHO_GROUP:638	Mbov_0648	putative restriction modification system specificity subunit	Mycoplasma conjunctivae
ORTHO_GROUP:377	Mbov_0020	sugar ABC transporter permease	Mycoplasma gallisepticum	7
ORTHO_GROUP:595	Mbov_0260,Mbov_0274	putative lipoprotein	Mycoplasma gallisepticum
ORTHO_GROUP:33	Mbov_0320	basic amino acid/polyamine antiporter,putative transmembrane protein	Mycoplasma gallisepticum
ORTHO_GROUP:441	Mbov_0324	glycerol uptake facilitator protein,transmembrane protein	Mycoplasma gallisepticum
ORTHO_GROUP:752	Mbov_0640	large conductance mechanosensitive channel,transmembrane protein	Mycoplasma gallisepticum
ORTHO_GROUP:154	Mbov_0650	type I restriction enzyme,R subunit	Mycoplasma gallisepticum
ORTHO_GROUP:72	Mbov_0652	type I restriction enzyme M protein	Mycoplasma gallisepticum
ORTHO_GROUP:1068	Mbov_0131	phosphoketolase	Mycoplasma hominis	9
ORTHO_GROUP:133	Mbov_0137	Spermidine/putrescine-binding periplasmic protein	Mycoplasma hominis
ORTHO_GROUP:233	Mbov_0157	molecular chaperone DnaK	Mycoplasma hominis
ORTHO_GROUP:385	Mbov_0404	hypoxanthine phosphoribosyltransferase	Mycoplasma hominis
ORTHO_GROUP:764	Mbov_0410	putative transmembrane protein	Mycoplasma hominis
ORTHO_GROUP:669	Mbov_0515	putative lipoprotein	Mycoplasma hominis
ORTHO_GROUP:975	Mbov_0587	Predicted hydrolases of the HAD superfamily	Mycoplasma hominis
ORTHO_GROUP:144	Mbov_0703	Clp protease ATP-binding subunit	Mycoplasma hominis
ORTHO_GROUP:506	Mbov_0842	Mg2+-importing ATPase,putative lipoprotein,transmembrane protein	Mycoplasma hominis
ORTHO_GROUP:266	Mbov_0220	50S ribosomal protein	Mycoplasma hyopneumoniae 232	4
ORTHO_GROUP:855	Mbov_0669	phosphoglycerate kinase	Mycoplasma hyopneumoniae 232
ORTHO_GROUP:215	Mbov_0710	ribosomal protein small subunit S16	Mycoplasma hyopneumoniae 232
ORTHO_GROUP:56	Mbov_0756	putative transmembrane protein	Mycoplasma hyopneumoniae 232
ORTHO_GROUP:527	Mbov_0027	predicted Hydrolase of the HAD superfamily	Mycoplasma pneumoniae	2
ORTHO_GROUP:869	Mbov_0078	proline iminopeptidase	Mycoplasma pneumoniae
ORTHO_GROUP:113	Mbov_0823	protoporphirogen oxidase HEMK	Mycoplasma pulmonis	1
ORTHO_GROUP:308	Mbov_0272,Mbov_0741	glycerol ABC transporter, permease component	Mycoplasma synoviae	1
UNIQ_GROUP:524	Mbov_0367	putative transmembrane protein	Not found	3
	Mbov_0659	putative lipoprotein	Not found
UNIQ_GROUP:527	Mbov_0672	putative lipoprotein,putative transmembrane protein	Not found
