# Supplementary material for: Comparative Geno-Plasticity Analysis of Mycoplasma bovis HB0801 (Chinese Isolate)
Source: PLoS One. 2012 May 31;7(5):e38239. doi: 10.1371/journal.pone.0038239 (PMC3365025; doi:10.1371/journal.pone.0038239)
Supplement: Table S5 — Putative Transferred Orthologous Genes between mycoides cluster and M. bovis or M. agalactiae . (XLS) [file pone.0038239.s005.xls]

## Sheet: Sheet1
GROUP	Gene name	Gene function	Putative donor of tranferred genes	Donor number
ORTHO_GROUP:744	Mbov_0350,Mbov_0505	putative lipoprotein	Mycoplasma capricolum	34
ORTHO_GROUP:439	Mbov_0008	NADH dependent flavin oxidoreductase	Mycoplasma capricolum
ORTHO_GROUP:578	Mbov_0010	lipoate-protein ligase A	Mycoplasma capricolum
ORTHO_GROUP:469	Mbov_0012	glycine cleavage system H protein	Mycoplasma capricolum
ORTHO_GROUP:463	Mbov_0033	oligopeptide ABC transporter ATP-binding protein	Mycoplasma capricolum
ORTHO_GROUP:396	Mbov_0034	oligopeptide ABC transporter ATP-binding protein	Mycoplasma capricolum
ORTHO_GROUP:512	Mbov_0035	oligopeptide ABC transporter permease protein	Mycoplasma capricolum
ORTHO_GROUP:496	Mbov_0036	oligopeptide ABC transporter permease protein	Mycoplasma capricolum
ORTHO_GROUP:387	Mbov_0037	oligopeptide ABC transporter substrate-binding protein	Mycoplasma capricolum
ORTHO_GROUP:15	Mbov_0038	putative transmembrane protein	Mycoplasma capricolum
ORTHO_GROUP:71	Mbov_0271,Mbov_0742	Glycerol ABC transporter, ATP bindingcomponent	Mycoplasma capricolum
ORTHO_GROUP:634	Mbov_0286	NADH oxidase (NOXASE)	Mycoplasma capricolum
ORTHO_GROUP:733	Mbov_0287	proton/glutamate symporter,putative lipoprotein,transmembrane protein	Mycoplasma capricolum
ORTHO_GROUP:97	Mbov_0306	phosphonate ABC transporter substrate-binding protein,putative lipoprotein	Mycoplasma capricolum
ORTHO_GROUP:179	Mbov_0307	phosphonate ABC transporter substrate-binding protein	Mycoplasma capricolum
ORTHO_GROUP:26	Mbov_0308	phosphonate ABC transporter permease protein,putative lipoprotein,transmembrane protein	Mycoplasma capricolum
ORTHO_GROUP:454	Mbov_0325	glycerol kinase	Mycoplasma capricolum
ORTHO_GROUP:694	Mbov_0374	putative lipoprotein	Mycoplasma capricolum
ORTHO_GROUP:435	Mbov_0389	hypothetical protein	Mycoplasma capricolum
ORTHO_GROUP:596	Mbov_0393	putative lipoprotein,putative transmembrane protein	Mycoplasma capricolum
ORTHO_GROUP:942	Mbov_0395	putative transmembrane protein	Mycoplasma capricolum
ORTHO_GROUP:118	Mbov_0488	peptide methionine sulfoxide reductase	Mycoplasma capricolum
ORTHO_GROUP:174	Mbov_0508	ATPase subunit beta	Mycoplasma capricolum
ORTHO_GROUP:73	Mbov_0510	putative transmembrane protein	Mycoplasma capricolum
ORTHO_GROUP:534	Mbov_0511	conserved hypothetical protein	Mycoplasma capricolum
ORTHO_GROUP:132	Mbov_0512	conserved hypothetical protein	Mycoplasma capricolum
ORTHO_GROUP:394	Mbov_0514	putative transmembrane protein	Mycoplasma capricolum
ORTHO_GROUP:18	Mbov_0516+Mbov_0517	putative transmembrane protein	Mycoplasma capricolum
ORTHO_GROUP:672	Mbov_0519	putative transmembrane protein	Mycoplasma capricolum
ORTHO_GROUP:289	Mbov_0569	transmembrane protein	Mycoplasma capricolum
ORTHO_GROUP:124	Mbov_0570	putative lipoprotein	Mycoplasma capricolum
ORTHO_GROUP:119	Mbov_0739	putative lipoprotein	Mycoplasma capricolum
ORTHO_GROUP:505	Mbov_0740	Glycerol ABC transporter, permease component,transmembrane protein	Mycoplasma capricolum
ORTHO_GROUP:520	Mbov_0758	Predicted ATPase	Mycoplasma capricolum
ORTHO_GROUP:537	Mbov_0340	putative transmembrane protein	Mycoplasma capricolum, Mycoplasma mycoides SC PG1
ORTHO_GROUP:685	Mbov_0398	conserved hypothetical protein	Mycoplasma mycoides GM12	19
ORTHO_GROUP:176	Mbov_0509	ATPase subunit alpha	Mycoplasma mycoides GM12
	Mbov_0049	putative lipoprotein	Mycoplasma mycoides GM12
ORTHO_GROUP:949	Mbov_0254	Hydrolases of the alpha/beta superfamily,putative transmembrane protein	Mycoplasma mycoides GM12
ORTHO_GROUP:452	Mbov_0465	protein involved in cytokinesis,putative lipoprotein	Mycoplasma mycoides GM12
ORTHO_GROUP:11	Mbov_0647	Superfamily I DNA and RNA helicases	Mycoplasma mycoides GM12
ORTHO_GROUP:1588	Mbov_0708	adenine-specific DNA-methyltransferase	Mycoplasma mycoides GM12
ORTHO_GROUP:1452	Mbov_0709	DNA adenine methylase	Mycoplasma mycoides GM12
ORTHO_GROUP:257	Mbov_0825	cell filamentation protein	Mycoplasma mycoides GM12
ORTHO_GROUP:680	Mbov_0006	esterase/lipase	Mycoplasma mycoides GM12
ORTHO_GROUP:1084	Mbov_0159	putative transmembrane protein	Mycoplasma mycoides GM12
ORTHO_GROUP:375	Mbov_0165	hypothetical protein	Mycoplasma mycoides GM12
ORTHO_GROUP:362	Mbov_0193	putative lipoprotein,putative membrane protein	Mycoplasma mycoides GM12
ORTHO_GROUP:748	Mbov_0241	AAA family ATPase	Mycoplasma mycoides GM12
ORTHO_GROUP:810	Mbov_0242	hypothetical protein	Mycoplasma mycoides GM12
ORTHO_GROUP:791	Mbov_0309	Conserved hypothetical protein	Mycoplasma mycoides GM12
ORTHO_GROUP:552	Mbov_0471	Periplasmic protease,putative lipoprotein,putative transmembrane protein	Mycoplasma mycoides GM12
ORTHO_GROUP:318	Mbov_0743	putative transmembrane protein	Mycoplasma mycoides GM12
ORTHO_GROUP:700	Mbov_0799	conserved hypothetical protein	Mycoplasma mycoides GM12
ORTHO_GROUP:3	Mbov_0004,Mbov_0285,Mbov_0323,Mbov_0559,Mbov_0692,Mbov_0706,Mbov_0736,Mbov_0834,Mbov_0841,Mbov_0607	ISMbov7, transposase	Mycoplasma mycoides SC PG1	23
ORTHO_GROUP:546	Mbov_0284,Mbov_0366,Mbov_0464,Mbov_0653,Mbov_0184	ISMbov2, transposase	Mycoplasma mycoides SC PG1
ORTHO_GROUP:1	Mbov_0055,Mbov_0250,Mbov_0258,Mbov_0300,Mbov_0456,Mbov_0463,Mbov_0560,Mbov_0836,Mbov_0298	ISMbov3,transposase	Mycoplasma mycoides SC PG1
ORTHO_GROUP:386	Mbov_0202,Mbov_0727,Mbov_0755	DNA-methyltransferase	Mycoplasma mycoides SC PG1
ORTHO_GROUP:697	Mbov_0253	putative transmembrane protein	Mycoplasma mycoides SC PG1
ORTHO_GROUP:1800	Mbov_0380	putative transmembrane protein	Mycoplasma mycoides SC PG1
ORTHO_GROUP:823	Mbov_0381	putative transmembrane protein	Mycoplasma mycoides SC PG1
ORTHO_GROUP:472	Mbov_0470	Predicted ATPase	Mycoplasma mycoides SC PG1
ORTHO_GROUP:1923	Mbov_0473	putative lipoprotein	Mycoplasma mycoides SC PG1
ORTHO_GROUP:526	Mbov_0071	aspartate ammonia ligase	Mycoplasma mycoides SC PG1
ORTHO_GROUP:42	Mbov_0145	putative lipoprotein	Mycoplasma mycoides SC PG1
ORTHO_GROUP:814	Mbov_0158	tRNA (uracil-5-)-methyltransferase Gid	Mycoplasma mycoides SC PG1
ORTHO_GROUP:894	Mbov_0160	D-lactate dehydrogenase	Mycoplasma mycoides SC PG1
ORTHO_GROUP:78	Mbov_0238,Mbov_0848	exodeoxyribonuclease V alpha subunit	Mycoplasma mycoides SC PG1
ORTHO_GROUP:572	Mbov_0376	phage-associated protein	Mycoplasma mycoides SC PG1
ORTHO_GROUP:554	Mbov_0428	endopeptidase O	Mycoplasma mycoides SC PG1
ORTHO_GROUP:32	Mbov_0534	ABC transporter permease protein,transmembrane protein	Mycoplasma mycoides SC PG1
ORTHO_GROUP:85	Mbov_0535	ABC-2 type transporter ATP-binding protein	Mycoplasma mycoides SC PG1
ORTHO_GROUP:168	Mbov_0538	putative lipoprotein	Mycoplasma mycoides SC PG1
ORTHO_GROUP:726	Mbov_0658	Periplasmic protease,putative transmembrane protein	Mycoplasma mycoides SC PG1
ORTHO_GROUP:187	Mbov_0763	chromate transporter,transmembrane protein	Mycoplasma mycoides SC PG1
ORTHO_GROUP:1086	Mbov_0800	conserved hypothetical protein	Mycoplasma mycoides SC PG1
