# Supplementary material for: Comparative Geno-Plasticity Analysis of Mycoplasma bovis HB0801 (Chinese Isolate)
Source: PLoS One. 2012 May 31;7(5):e38239. doi: 10.1371/journal.pone.0038239 (PMC3365025; doi:10.1371/journal.pone.0038239)
Supplement: Table S6 — SNP locations in M.bovis strain HB0801 compared to Hubei-1. (XLS) [file pone.0038239.s006.xls]

## Sheet: Sheet1
Type of SNP locus	SNP location in HB0801	SNP location in Hubei-1	Between / inside locus_tag	Description for SNP locus	SNP pattern
Coding region	194970	753644	Mbov_0172	ISMbov1b,transposase	tc
	194976	753638	Mbov_0172	ISMbov1b,transposase	ct
	195017	753597	Mbov_0172	ISMbov1b,transposase	ct
	195216	753398	Mbov_0172	ISMbov1b,transposase	ag
	195474	753140	Mbov_0172	ISMbov1b,transposase	ac
	195540	753074	Mbov_0172	ISMbov1b,transposase	ga
	195719	752895	Mbov_0172	ISMbov1b,transposase	ag
	416736	548409	Mbov_0349	ISMbov1c,transposase	ca
	427063	537875	Mbov_0362	ISMbov1d,transposase	ta
	427069	537869	Mbov_0362	ISMbov1d,transposase	ct
	427150	537788	Mbov_0362	ISMbov1d,transposase	ag
	427330	537608	Mbov_0362	ISMbov1d,transposase	at
	427549	537389	Mbov_0362	ISMbov1d,transposase	ct
	923427	60649	Mbov_0790	ISMbov1f,transposas	tc
	923523	60553	Mbov_0790	ISMbov1f,transposas	ga
	923563	60513	Mbov_0790	ISMbov1f,transposas	ac
	923616	60460	Mbov_0790	ISMbov1f,transposas	ct
	923775	60301	Mbov_0790	ISMbov1f,transposas	ga
	923781	60295	Mbov_0790	ISMbov1f,transposas	at
	374966	590109	Mbov_0318	ISMbov1h,transposase	ag
	375165	589910	Mbov_0318	ISMbov1h,transposase	gt
	375166	589909	Mbov_0318	ISMbov1h,transposase	ct
	519549	445545	Mbov_0448	ISMbov1i,transposase	ga
	519650	445444	Mbov_0448	ISMbov1i,transposase	tc
	519935	445159	Mbov_0448	ISMbov1i,transposase	ct
	765780	218248	Mbov_0653	ISMbov2b,transposase	tc
	765952	218076	Mbov_0653	ISMbov2b,transposase	tc
	660038	315813	Mbov_0560	ISMbov3e,transposase	tc
	660095	315756	Mbov_0560	ISMbov3e,transposase	ga
	660341	315510	Mbov_0560	ISMbov3e,transposase	ga
	660653	315198	Mbov_0560	ISMbov3e,transposase	ac
	446553	518386	Mbov_0379	ISMbov5c,transposase	ta
	382054	583021	Mbov_0323	ISMbov7c,transposase	ct
	382141	582934	Mbov_0323	ISMbov7c,transposase	tc
	809583	174498	Mbov_0692	ISMbov7d,transposase	ag
	810024	174057	Mbov_0692	ISMbov7d,transposase	ct
	810100	173981	Mbov_0692	ISMbov7d,transposase	ag
	869089	114992	Mbov_0736	ISMbov7g,transposase	gc
	869090	114991	Mbov_0736	ISMbov7g,transposase	tg
	869091	114990	Mbov_0736	ISMbov7g,transposase	ta
	869095	114986	Mbov_0736	ISMbov7g,transposase	ac
	869108	114973	Mbov_0736	ISMbov7g,transposase	ag
	869121	114960	Mbov_0736	ISMbov7g,transposase	tc
	869124	114957	Mbov_0736	ISMbov7g,transposase	ag
	869127	114954	Mbov_0736	ISMbov7g,transposase	cg
	869129	114952	Mbov_0736	ISMbov7g,transposase	ag
	869141	114940	Mbov_0736	ISMbov7g,transposase	ag
	869142	114939	Mbov_0736	ISMbov7g,transposase	at
	869144	114937	Mbov_0736	ISMbov7g,transposase	ac
	869146	114935	Mbov_0736	ISMbov7g,transposase	ta
	869182	114899	Mbov_0736	ISMbov7g,transposase	ac
	869186	114895	Mbov_0736	ISMbov7g,transposase	cg
	869227	114854	Mbov_0736	ISMbov7g,transposase	ag
	869237	114844	Mbov_0736	ISMbov7g,transposase	tg
	869238	114843	Mbov_0736	ISMbov7g,transposase	ag
	869250	114831	Mbov_0736	ISMbov7g,transposase	tc
	869255	114826	Mbov_0736	ISMbov7g,transposase	ac
	869262	114819	Mbov_0736	ISMbov7g,transposase	ag
	869267	114814	Mbov_0736	ISMbov7g,transposase	tc
	869314	114763	Mbov_0736	ISMbov7g,transposase	ca
	165961	784380	Mbov_0147	Hypothetical protein	ct
	220442	739602	Mbov_0189	Hypothetical protein	tc
	220445	739599	Mbov_0189	Hypothetical protein	tg
	220471	739573	Mbov_0189	Hypothetical protein	tc
	858938	125144	Mbov_0726	Hypothetical protein	ag
	9007	939115	Mbov_0009	Llipoate-protein ligase A	ca
	10132	937990	Mbov_0010	Llipoate-protein ligase A	at
	257920	700594	Mbov_0226	Methionyl-tRNA synthetase	ct
	311534	651467	Mbov_0271	Glycerol ABC transporter, ATP bindingcomponent	ta
	687517	288330	Mbov_0581	Multiple sugar ABC transporter ATP-binding protein	gc
	34456	913666	Mbov_0034	Oligopeptide ABC transporter ATP-binding protein	ag
	38193	909929	Mbov_0037	Oligopeptide ABC transporter substrate-binding protein	ac
	797009	187070	Mbov_0680	ABC transporter ATP-binding protein	ca
	909795	74280	Mbov_0776	Phosphoglycerate mutase	cg
	897504	86571	Mbov_0762	Chromate transporter	ga
	554072	421778	Mbov_0473	Putative lipoprotein	tg
	558510	417340	Mbov_0477	Putative lipoprotein	at
	609632	366217	Mbov_0518	Putative lipoprotein	at
	864394	119688	Mbov_0732	Putative lipoprotein	ct
	864473	119609	Mbov_0732	Putative lipoprotein	tc
	865289	118790	Mbov_0856	Putative lipoprotein	tc
	401516	563559	Mbov_0339	Variable surface lipoprotein，VspY1	ct
	401518	563557	Mbov_0339	Variable surface lipoprotein，VspY1	ga
	401524	563551	Mbov_0339	Variable surface lipoprotein，VspY1	gc
	401532	563543	Mbov_0339	Variable surface lipoprotein，VspY1	ct
	401537	563538	Mbov_0339	Variable surface lipoprotein，VspY1	ag
	401591	563523	Mbov_0339	Variable surface lipoprotein，VspY1	ag
	401593	563521	Mbov_0339	Variable surface lipoprotein，VspY1	ac
	401615	563499	Mbov_0339	Variable surface lipoprotein，VspY1	ag
	401619	563495	Mbov_0339	Variable surface lipoprotein，VspY1	tc
	401624	563490	Mbov_0339	Variable surface lipoprotein，VspY1	ag
	49005	899117	Mbov_0038	Putative transmembrane protein	tc
	137261	813084	Mbov_0122	Putative transmembrane protein	ac
	137313	813032	Mbov_0122	Putative transmembrane protein	ac
	608272	367577	Mbov_0517	Putative transmembrane protein	ta
	461011	503928	Mbov_0396	Putative transmembrane protein	ag
	921096	62979	Mbov_0788	Thymidine kinase	cg
Intergenic region	712191	263655	Mbov_23S1 and Mbov_16S1	Between 23SrRNA-1 and 16S rRNA-1	ct
	713793	262053	Mbov_16S1 and Mbov_0605	Upstream 5' region of the pseudogene of transposase ISMbov4	ga
	713798	262048	Mbov_16S1 and Mbov_0605	Upstream 5' region of the pseudogene of transposase ISMbov4	ct
	400926	564149	Mbov_0338 and Mbov_0339	Upstream 5' region of variable surface lipoprotein VspY1	ca
	414923	550229	Mbov_0346 and Mbov_0347	Upstream 5' region of putative lipoprotein Mbov_0347	tc
	414924	550228	Mbov_0346 and Mbov_0347	Upstream 5' region of putative lipoprotein Mbov_0347	gt
	933494	58212	Between Mbov_0801 and Mbov_0800	Beside vsp cluster	ct
	933496	58210	Between Mbov_0801 and Mbov_0800	Beside vsp cluster	ca
	933550	58156	Between Mbov_0801 and Mbov_0800	Beside vsp cluster	ag
16S rRNA	712731	263115	Mbov_16S1	Inside 16S rRNA-1	ct
23S rRNA	710628	265219	Mbov_23S1	Inside 23S rRNA-1	ga
23S rRNA	711614	264232	Mbov_23S1	Inside 23S rRNA-1	ga
Pseudogene	863078	121004	Mbov_0730	Pseudogene of lipoprotein,which contains frameshift mutation	tc
	863822	120260	Mbov_0730	Pseudogene of lipoprotein,which contains frameshift mutation	ga
	424818	540328	Mbov_0357	N-terminal of hypothetical protein MAGa4460,which contains several framshift mutations and premature stops	ct
	839959	144122	Mbov_0704	Pseudogene of hypothetical protein,which is interrupted by a IS element	ga
	431483	533456	Mbov_0366	Pseudogene of ISMbov2e,transposase,which contains a premature stop	ag
	5526	942596	Mbov_0005	Pseudogene of ISMbov2d,transposase,which is interrupted by an IS element	ag
	5719	942403	Mbov_0005	Pseudogene of ISMbov2d,transposase,which is interrupted by an IS element	ct
	326865	636134	Mbov_0284	Pseudogene of ISMbov2e,transposase,which is interrupted by an IS element	tc
	348338	614662	Mbov_0298	Pseudogene of ISMbov3b,transposase,which ccontains frame shift mutations	ct
	348359	614641	Mbov_0298	Pseudogene of ISMbov3b,transposase,which ccontains frame shift mutations	ga
	661729	314119	Mbov_0559	Pseudogene of ISMbov7h, transposase, which is interrupted by an IS element	ct
	722246	260248	Mbov_0607	Pseudogene of ISMbov7f, transposase, which is interrupted by an IS element	ag
	723822	260207	Mbov_0607	Pseudogene of ISMbov7f, transposase, which is interrupted by an IS element	ac
