# Supplementary material for: Comparative Geno-Plasticity Analysis of Mycoplasma bovis HB0801 (Chinese Isolate)
Source: PLoS One. 2012 May 31;7(5):e38239. doi: 10.1371/journal.pone.0038239 (PMC3365025; doi:10.1371/journal.pone.0038239)
Supplement: Table S7 — Different genes between M.bovis species and M.agalactiae species. (XLS) [file pone.0038239.s007.xls]

## Sheet: Sheet1
Specific genes in M. bovis compared to M. agalactiae	Genes in strain HB0801	Genes in strain PG45	Gene function
	Mbov_0708	MBOVPG45_0722	Adenine-specific DNA-methyltransferase
	Mbov_0647	MBOVPG45_0243	DNA helicases-like protein
	Mbov_0014	NoAnnotate	Hypothetical protein
	Mbov_0169	MBOVPG45_0174	Hypothetical protein
	Mbov_0849	NoAnnotate	Hypothetical protein
	Mbov_0203	MBOVPG45_0662	Hypothetical protein
	Mbov_0419	MBOVPG45_0165	hypothetical protein
	Mbov_0655	MBOVPG45_0235	Hypothetical protein
	Mbov_0857	NoAnnotate	hypothetical protein
	Mbov_0021	MBOVPG45_0021	Hypothetical protein
	Mbov_0855	MBOVPG45_0255	Hypothetical protein
	Mbov_0311	MBOVPG45_0544	Hypothetical protein
	Mbov_0055,Mbov_0250,Mbov_0560,Mbov_0300,Mbov_0836,Mbov_0258,Mbov_0463,Mbov_0456	MBOVPG45_0054,MBOVPG45_0666,MBOVPG45_0842,MBOVPG45_0499,MBOVPG45_0689,MBOVPG45_0585	ISMbov3,transposase
	Mbov_0841,Mbov_0706,Mbov_0692,Mbov_0004,Mbov_0323,Mbov_0285,Mbov_0736,Mbov_0236	MBOVPG45_0861,MBOVPG45_0616,MBOVPG45_0570,MBOVPG45_0537,MBOVPG45_0242	ISMbov7,transposase
	Mbov_0049	MBOVPG45_0048,MBOVPG45_0047	Putative lipoprotein
	Mbov_0283,Mbov_0347,Mbov_0682	MBOVPG45_0572,MBOVPG45_0697	Putative lipoprotein
	Mbov_0856	NoAnnotate	Putative lipoprotein
	Mbov_0462	MBOVPG45_0427	Putative lipoprotein
	Mbov_0525	NoAnnotate	Putative lipoprotein,putative transmembrane protein
	Mbov_0461	MBOVPG45_0428	Putative lipoprotein,putative transmembrane protein
	Mbov_0159	MBOVPG45_0162	Putative transmembrane protein
	Mbov_0472	MBOVPG45_0897	Putative transmembrane protein
	Mbov_0395	MBOVPG45_0485,MBOVPG45_0204	Putative transmembrane protein
	Mbov_0405	MBOVPG45_0475	Putative transmembrane protein
	Mbov_0793,Mbov_0797	MBOVPG45_0810,MBOVPG45_0819,MBOVPG45_0813,MBOVPG45_0807	Variable surface lipoprotein vspHB0801-1
	Mbov_0794	MBOVPG45_0812,MBOVPG45_0820,MBOVPG45_0809	Variable surface lipoprotein vspHB0801-2
	Mbov_0795	MBOVPG45_0821	Variable surface lipoprotein vspHB0801-3
	Mbov_0469	MBOVPG45_0423	Variable surface lipoprotein vspX
	Mbov_0339,Mbov_0458	MBOVPG45_0431	Variable surface lipoprotein vspY1
Specific genes in M. agalactiae compared to M. bovis	Genes in strain PG2	Genes in strain 5632	Gene function
	MAG_1480	MAGa1520	Putative membrane protein
	MAG_2170+MAG_2180	MAGa2190	Hypothetical protein
	MAG_3050	MAGa3430	Hypothetical protein
	MAG_3390	MAGa3720	Hypothetical protein
	MAG_6140	MAGa6870	Hypothetical protein
	MAG_6430	MAGa7390	Hypothetical protein
	MAG_6700,MAG_6710	MAGa7670	Hypothetical protein
	MAG_7040	MAGa8030	Hypothetical protein
	MAG_1640	MAGa1650	Integral membrane protein
	MAG_1510,MAG_3590,MAG_3600	MAGa1550,MAGa3990,MAGa3980	Putative lipoprotein
	MAG_2420	MAGa2590	Putative lipoprotein
	MAG_2450	MAGa2620	Putative lipoprotein
	MAG_6170	MAGa7130	Putative lipoprotein
	MAG_3460	MAGa3820	Putative lipoprotein
	MAG_4290+MAG_4300	MAGa4520,MAGa4500	Putative lipoprotein
	MAG_6060	MAGa6790,MAGa6760,MAGa6730,MAGa6720	Putative lipoprotein
	MAG_3830	MAGa4330	Putative membrane protein
	MAG_7090	MAGa8100,MAGa5820,MAGa8080,MAGa5830	Variable surface lipoprotein B
	MAG_7080,MAG_7060,MAG_7070	MAGa8170,MAGa5860,MAGa8050,MAGa8070,MAGa8060,MAGa8190	Variable surface lipoprotein F
