# Supplementary material for: Comparative Geno-Plasticity Analysis of Mycoplasma bovis HB0801 (Chinese Isolate)
Source: PLoS One. 2012 May 31;7(5):e38239. doi: 10.1371/journal.pone.0038239 (PMC3365025; doi:10.1371/journal.pone.0038239)
Supplement: Table S8 — Lineage-specific genes in M.bovis species. (XLS) [file pone.0038239.s008.xls]

## Sheet: Sheet1
Genes in HB0801	Genes in PG45	Genes in Hubei-1	Gene function
Mbov_0021	MBOVPG45_0021	Noannotate	Hypothetical protein
Mbov_0169	MBOVPG45_0174	MMB_0162	Hypothetical protein
Mbov_0849	NoAnnotate	MMB_0168	Hypothetical protein
Mbov_0311	MBOVPG45_0544	Noannotate	Hypothetical protein
Mbov_0419	MBOVPG45_0165	MMB_0391,MMB_0156,MMB_0155	hypothetical protein
Mbov_0855	MBOVPG45_0255	Noannotate	Hypothetical protein
Mbov_0655	MBOVPG45_0235	MMB_0615	Hypothetical protein
Mbov_0857	NoAnnotate	MMB_0723	Hypothetical protein
Mbov_0384	MBOVPG45_0496	Noannotate	Hypothetical protein (ICEB-1 encoded)
Mbov_0049	MBOVPG45_0047+MBOVPG45_0048	MMB_0045	Putative lipoprotein
Mbov_0283,Mbov_0347,Mbov_0682	MBOVPG45_0572,MBOVPG45_0697	MMB_0262,MMB_0325,MMB_0644	Putative lipoprotein
Mbov_0525	NoAnnotate	MMB_0486	Putative lipoprotein,putative transmembrane protein
Mbov_0159	MBOVPG45_0162	MMB_0151	Putative transmembrane protein
Mbov_0209	NoAnnotate	MMB_0194	Putative transmembrane protein
Mbov_0472	MBOVPG45_0897	Noannotate	Putative transmembrane protein
Mbov_0405	MBOVPG45_0475	MMB_0381	Putative transmembrane protein
Mbov_0469	MBOVPG45_0423	MMB_0431	Variable surface lipoprotein,VspX
Mbov_0339,Mbov_0458	MBOVPG45_0431	MMB_0316	Variable surface lipoprotein, vspY1
